# Supplementary material for: Molecular switching in transcription through splicing and proline-isomerization regulates stress responses in plants
Source: Nat Commun. 2024 Jan 18;15:592. doi: 10.1038/s41467-024-44859-2 (PMC10796322; doi:10.1038/s41467-024-44859-2)
Supplement: Supplementary file 4 — Source data [file 41467_2024_44859_MOESM4_ESM.zip]

Archive with 20 entries (19 files):
- SourceData/
- __MACOSX/._SourceData
- SourceData/.DS_Store
- __MACOSX/SourceData/._.DS_Store
- SourceData/Figure1_SourceData.xlsx
- __MACOSX/SourceData/._Figure1_SourceData.xlsx
- SourceData/Figure6_SourceData.xlsx
- __MACOSX/SourceData/._Figure6_SourceData.xlsx
- SourceData/Figure3_SourceData.xlsx
- __MACOSX/SourceData/._Figure3_SourceData.xlsx
- SourceData/Table1_SourceData.xlsx
- __MACOSX/SourceData/._Table1_SourceData.xlsx
- SourceData/Figure4_SourceData.xlsx
- __MACOSX/SourceData/._Figure4_SourceData.xlsx
- SourceData/Supplementary_SourceData.xlsx
- __MACOSX/SourceData/._Supplementary_SourceData.xlsx
- SourceData/Figure5_SourceData.xlsx
- __MACOSX/SourceData/._Figure5_SourceData.xlsx
- SourceData/Figure2_SourceData.xlsx
- __MACOSX/SourceData/._Figure2_SourceData.xlsx
