# Supplementary material for: Molecular switching in transcription through splicing and proline-isomerization regulates stress responses in plants
Source: Nat Commun. 2024 Jan 18;15:592. doi: 10.1038/s41467-024-44859-2 (PMC10796322; doi:10.1038/s41467-024-44859-2)
Supplement: Supplementary file 4 — Source data [file 41467_2024_44859_MOESM4_ESM.zip › SourceData/Figure1_SourceData.xlsx]

## Sheet: A AD scores
Tile Center	Tile Score	Tile start	Tile end
20	-0.509816	1	40
30	-0.574371	11	50
40	-0.577851	21	60
50	-0.596914	31	70
60	-0.214659	41	80
70	-1	51	90
80	-0.41567	61	100
90	-0.283908	71	110
100	-0.464967	81	120
110	1.31512	91	130
120	0.518573	101	140
130	-0.481466	111	150
140	-0.5257	121	160
150	-0.530362	131	170
160	-0.550471	141	180
170	-0.579436	151	190
180	1.96192	161	200
190	1.99687	171	210
200	-0.00233341	181	220
210	1.93641	191	230
220	0.470167	201	240
230	0.363022	211	250
240	1.93879	221	260
250	4.30536	231	270
260	4.34341	241	280
270	3.55168	251	290
280	1.54655	261	300
290	0.304958	271	310
300	0.134474	281	320
310	3.16483	291	330
315	3.39341	296	335
