# Supplementary material for: Molecular switching in transcription through splicing and proline-isomerization regulates stress responses in plants
Source: Nat Commun. 2024 Jan 18;15:592. doi: 10.1038/s41467-024-44859-2 (PMC10796322; doi:10.1038/s41467-024-44859-2)
Supplement: Supplementary file 4 — Source data [file 41467_2024_44859_MOESM4_ESM.zip › SourceData/Figure6_SourceData.xlsx]

## Sheet: B Secondary Structure
		Free				Trans				Cis
	Reisdue #	Hleix	Sheet	Coil		Hleix	Sheet	Coil		Hleix	Sheet	Coil
Q
D	235	0.02	0.051	0.657		0	0.188	0.758
S	236	0.025	0.04	0.684		0	0.223	0.752
L	237	0.031	0.04	0.692		0.08	0.196	0.715
S	238	0.02	0.045	0.701		0.281	0.099	0.62
V	239	0.011	0.041	0.733		0.592	0.027	0.381
A	240	0.016	0.042	0.754		0.684	0.001	0.313
D	241	0.032	0.065	0.697		0.641	0.004	0.35
Y	242	0.045	0.089	0.638		0.419	0.008	0.561
G	243	0.03	0.113	0.594
W	244	0.013	0.126	0.631
P	245	0.004	0.127	0.647
N	246	0.004	0.075	0.697
D	247	0.006	0.041	0.689
V	248	0.008	0.033	0.699		0	0.043	0.906
D	249	0.014	0.03	0.693		0	0.034	0.909
Q	250	0.025	0.025	0.73		0	0.058	0.888
S	251	0.031	0.018	0.778
H	252	0.024	0.014	0.818		0.002	0.152	0.794
L	253	0.02	0.016	0.767		0.004	0.078	0.886
D	254	0.013	0.026	0.704		0.007	0.027	0.951
S	255	0.01	0.04	0.686		0.009	0.007	0.973
S	256	0.015	0.048	0.713		0.007	0.016	0.956
D	257	0.031	0.054	0.722		0.003	0.072	0.882
M	258	0.045	0.047	0.725
F	259	0.041	0.044	0.683		0	0.317	0.629		0.001	0.355	0.607
D	260	0.025	0.049	0.65
V	261	0.039	0.054	0.669		0.281	0.073	0.632		0.402	0.064	0.525
D	262	0.102	0.034	0.682		0.518	0.014	0.463		0.719	0.007	0.272
E	263	0.186	0.015	0.686		0.605	0.005	0.389		0.813	0.002	0.184
L	264	0.194	0.006	0.721		0.5	0	0.5		0.778	0	0.222
L	265	0.121	0.013	0.792		0.354	0.001	0.645		0.714	0	0.286
R	266	0.06	0.027	0.801		0.279	0.003	0.715		0.786	0	0.214
D	267	0.048	0.043	0.748		0.244	0.007	0.743		0.835	0	0.164
L	268	0.061	0.046	0.718
N	269	0.055	0.063	0.695
G	270	0.044	0.094	0.639
D	271	0.026	0.106	0.629
D	272	0.021	0.076	0.666		0.005	0.01	0.94		0.01	0.004	0.946
V	273	0.025	0.056	0.718		0.006	0.023	0.928		0.014	0.007	0.955
F	274	0.026	0.046	0.713		0.004	0.041	0.898		0.011	0.011	0.959
A	275	0.018	0.038	0.683		0.002	0.054	0.868

## Sheet: D Thermodynamics
Thermodynamic parameter temperature dependence
ABS-RIM
exp	temperature(C)	N	N_SD	Kd (nM)	Kd (nM)_SD	∆H (kJ/mol)	∆H (kJ/mol)_SD	-T∆S (kJ/mol)	-T∆S (kJ/mol)_SD	∆G (kJ/mol)	∆G (kJ/mol)_SD
12k5graderrun1MED25syringD2ap20celle16112021.itc	12.73	1.045	0.012	234.97	43.672	-29.5	0.742	-6.8	0.863	-36.3	0.442
15graderRun1MED25LsyringD2aP20Celle28102021.itc	15.21	0.921	0.012	154.38	44.191	-30.4	0.922	-7.21	1.15	-37.6	0.686
15graderRun1MED25syringD2aP20celle12112021.itc	15.21	0.962	0.009	310.36	43.401	-33.4	0.732	-2.57	0.805	-35.9	0.335
20graderRun1MED25LsyringD2aP20Celle28102021.itc	20.19	0.936	0.007	372.46	33.808	-44.8	0.696	8.74	0.73	-36.1	0.221
20graderRun1MED25syringD2aP20celle12112021.itc	20.23	0.89	0.006	353.63	27.398	-42.7	0.501	6.42	0.535	-36.2	0.189
22k5graderRun1MED25syringD2aP20Celle11112021.itc	22.66	0.943	0.01	393.05	40.242	-45.1	0.702	8.81	0.745	-36.3	0.252
25graderRun1MED25LsyringD2aP20Celle28102021.itc	25.1	0.932	0.006	513.64	35.524	-54.8	0.741	18.9	0.761	-35.9	0.172
25graderRun1Med25SyrD2aP20Celle11112021.itc	25.17	0.913	0.004	434.3	23.894	-49.9	0.443	13.6	0.464	-36.3	0.136
25graderTestMED25syringD2aP20Celle11102021.itc	25.09	0.955	0.007	562.82	44.222	-49.6	0.712	13.9	0.738	-35.7	0.195
27k5graderRun1MED25syringD2aP20celle15112021.itc	27.58	1.177	0.013	601.35	91.811	-50.2	1.17	14.4	1.23	-35.8	0.382
27k5graderrun1MED25syringD2ap20celle16112021.itc	27.58	1.047	0.009	578.99	56.532	-56	1.07	20.1	1.1	-35.9	0.244
30graderRun1MED25syringD2aP20celle15112021.itc	30.06	1.029	0.014	831.64	98.454	-59.4	1.47	24.1	1.5	-35.3	0.298
ABS
exp	temperature(C)	N	N_SD	Kd (µM)	Kd (µM)_SD	∆H (kJ/mol)	∆H (kJ/mol)_SD	-T∆S (kJ/mol)	-T∆S (kJ/mol)_SD	∆G (kJ/mol)	∆G (kJ/mol)_SD
25p0CelciusM25cellD2aP22syringeRun3.itc	25.07	0.866	0.013	6.0047	0.646	-54.3	2.16	24.4	2.17	-29.8	0.267
12p5CelciusM25cellD2aP22syringeRun1.itc	12.69	0.885	0.021	2.5228	0.38787	-41.3	1.79	10.6	1.83	-30.6	0.365
15c med25cell d2asyringe.itc	15.15	0.871	0.005	2.8979	0.12136	-42.8	0.507	12.2	0.517	-30.6	0.1
15p0CelciusM25cellD2aP22syringeRun1.itc	15.43	0.871	0.01	3.6183	0.26196	-45.1	0.97	15	0.986	-30.1	0.174
15p0CelciusM25cellD2aP22syringeRun2.itc	15.27	0.884	0.006	3.2947	0.15258	-43.4	0.561	13.1	0.572	-30.3	0.111
15p0CelciusM25cellD2aP22syringeRun3.itc	15.3	0.869	0.009	3.0211	0.25363	-42.7	0.968	12.2	0.988	-30.5	0.201
17p5CelciusM25cellD2aP22syringeRun1.itc	17.75	0.865	0.012	3.9819	0.33941	-48	1.22	17.9	1.23	-30.1	0.206
20c med25cell d2asyringe.itc	20.16	0.802	0.01	3.4441	0.3318	-46.2	1.26	15.5	1.28	-30.7	0.235
20p0CelciusM25cellD2aP22syringeRun1.itc	20.2	0.878	0.006	4.6512	0.18702	-50.1	0.64	20.1	0.647	-29.9	0.0981
22p5CelciusM25cellD2aP22syringeRun1.itc	22.6	0.839	0.012	5.3673	0.53719	-53	1.83	23.2	1.85	-29.8	0.246
25c med25cell d2asyringe.itc	25.1	0.757	0.01	5.1421	0.43155	-50.7	1.4	20.5	1.41	-30.2	0.208
25p0CelciusM25cellD2aP22syringeRun1.itc	25.05	0.865	0.009	6.7312	0.40375	-56.3	1.23	26.7	1.24	-29.5	0.149
25p0CelciusM25cellD2aP22syringeRun2.itc	25.08	0.856	0.007	5.7283	0.30792	-53.4	1.03	23.5	1.03	-29.9	0.133
25p0CelciusM25cellD2aP22syringeRun4.itc	25.1	0.893	0.017	6.0219	0.74158	-52.4	2.16	22.6	2.18	-29.8	0.305
27p5CelciusM25cellD2aP22syringeRun1.itc	27.57	0.88	0.019	7.9266	0.98408	-56.5	2.7	27.2	2.72	-29.4	0.31
Splice
exp	temperature(C)	N	N_SD	Kd (µM)	Kd (µM)_SD	∆H (kJ/mol)	∆H (kJ/mol)_SD	-T∆S (kJ/mol)	-T∆S (kJ/mol)_SD	∆G (kJ/mol)	∆G (kJ/mol)_SD
220627 Med25 syringe run1.itc	25.15	1.1	0.049	5.4221	1.2074	-61	4.55	31	4.58	-30.1	0.552
220627 Med25 syringe temp10C run2.itc	15.27	1.079	0.027	3.0484	0.48636	-42.7	2.06	12.2	2.09	-30.5	0.383
220628 Med25 syringe temp20C run3.itc	20.18	0.884	0.026	2.8027	0.64421	-48	2.71	16.8	2.77	-31.2	0.561
220628 Med25 syringe temp20C run4.itc	20.12	0.921	0.011	3.243	0.21787	-49.5	0.985	18.6	0.999	-30.8	0.164
20220627Med25SyringeRun1.itc	25.27	1.047	0.023	7.2227	0.92957	-58.2	2.78	28.8	2.8	-29.4	0.319
20220627Med25SyringeRun2Temp15C.itc	15.34	1.085	0.018	3.9993	0.43307	-47.3	1.45	17.5	1.48	-29.8	0.26
Thermodynamic parameters at 25°C
	∆H	-T∆S	∆G
ABS-RIM	-50.3±0.8	14.3±0.9	-35.9±0.1
ABS	-53.6±0.6	23.8±0.7	-29.8±0.1
Splice	-58±2	28±2	-30.1±0.4
SpolarRecordAnalysisResults
	R_th,ID	MC standard error
ABS-RIM	28	5
ABS	17	3
Splice	26	7
