# Supplementary material for: Molecular switching in transcription through splicing and proline-isomerization regulates stress responses in plants
Source: Nat Commun. 2024 Jan 18;15:592. doi: 10.1038/s41467-024-44859-2 (PMC10796322; doi:10.1038/s41467-024-44859-2)
Supplement: Supplementary file 4 — Source data [file 41467_2024_44859_MOESM4_ESM.zip › SourceData/Figure3_SourceData.xlsx]

## Sheet: B CSPs and Intensities
	15N,H CSP				I/I0
	DREB2A 234-256	DREB2A 234-276	DREB2A 255-276		DREB2A 234-256	DREB2A 234-276	DREB2A 255-276
Residue	192.5 uM	230 uM or highest visible conc	2.4 mM		192.5 uM	230 uM or highest visible conc	2.4 mM
534	0.00491523	0.00384776	0.0558298		3.34100234268149*	0	1.833
535	0.00352348	0.0240962	0.027973		2.47269026688247*	0	1.47176
536	0.00225505	0.014587	0.0116181		1.29265	1.00066	1.12255
537
538	0.00262415	0.0148583	0.0232538		1.30879	1.19316	1.13635
539	0.0028278	0.0188984	0.0190596		2.50806270819848*	1.22375	0.823951
540	0.0017117	0.00513118	0.0166597		1.00377	0.876176	1.70415
541	0.00492635	0.0153498	0.00816666		1.09639	0.925398	0.946084
542	0.00456247	0.00833053	0.0224851		1.22228	0.639309	0.950294
543	0.00449304	0.0181121	0.00663297		1.10161	1.00473	1.04022
544
545	0.00441061	0.00598262	0.0283073		1.75952	1.13332	1.39343
546	0.0057458	0.0299176	0.0444161		2.35872413412793*	3.0717426335175*	1.85877
547	0.00383262	0.0165876	0.0147696		1.95428	1.17494	1.59394
548	0.00645599	0.00726472	0.00464929		1.17983	0.966634	0
549	0.00438031	0.0385428	0.050217		1.28247	0.993183	1.40939
550	0.00558881	0.0466097	0.0532499		1.35993	1.0982	1.51276
551	0.0113254	0.0629409	0.0663625		1.83895	1.54334	2.28505924810981*
552	0.00644619		0.0359357		3.86568473909043*	0	1.19293
553	0.00852444	0.0575313	0.0621159		2.96269888555717*	2.1467884013647*	6.38697509954513*
554	0.000732726	0.124197	0.111078		1.66507	1.07171	6.17474409770268*
555	0.00261075		0.22814		1.31175	0	0.827936
556	0.0140732	0.086927	0.130494		0.854684	0.0624792	0.658916
557	0.0285548	0.149209	0.137002		0.649512	0.0726922	0.859508
558	0.0134585	0.0870692	0.0576164		0.701739	0.455445	0.691729
559	0.0641363	0.140393	0.0658273		0.623771	0.215514	0.572643
560	0.00590994	0.0152868	0.0283311		0.643659	0.619366	0.672174
561	0.0249551	0.0144005	0.0143788		0.7344	0.627926	0.723048
562	0.00552108	0.0213796	0.0266117		0.672135	0.590402	0.669386
563	0.0678623	0.0511025	0.0133036		0.70074	0.574462	0.744383
564	0.106781	0.098614	0.0506655		1.14962	0.986103	1.18498
565	0.113482	0.10202	0.0172063		0.712436	0.638956	0.734282
566	0.295608	0.310396	0.343632		0.653107	0.53072	0.625796
567	0.917958	0.141608	0.495782		0.272805	0.424191	0.419213
568	0.511185	0.533605	0.253908		0.356581	0.289545	0.728571
569	0.0127377	0.0356543			3.97196691881607*	9.77234024884053*
570	0.133234	0.132462	0.180848		1.81249	1.01156	1.26065
571	0.133882	0.130851	0.0335338		0.649685	0.507146	0.683253
572
573	0.317366	0.308439	0.218288		0.169859	0.518157	0.845922
574	0.229753	0.23017	0.0531998		0.72432	0.453835	0.415897
575	0.0680862	0.0733704	0.0908583		1.50662	1.42546	1.17459
576	0.132869	0.136464	0.154296		9.23797536523204*	22.1265765666987*	-129.237116785522*
577	0.16779	0.177438	0.122651		3.03013631431837*	3.91823865473752*	1.0383
578	0.109251	0.0880649	0.0483612		2.69301311002321*	2.80286114530713*	2.50473160200144*
579	0.0392695	0.0586653	0.0443524		0.767819	0.590044	0.742761
580	0.039475	0.036167	0.0139269		0.658886	0	0.719605
581	0.00991574	0.0647817	0.0404728		0.61487	0.37632	0.614618
582	0.00373092	0.0228494	0.0274904		0.583854	0.440085	0.65965
583	0.0267138	0.0516214	0.0829381		0.612986	0.347611	0.542736
584	0.00561474	0.0807601	0.0670672		0.660674	0.0245729	0.155548
585	0.00349627	0.0224235	0.0453565		1.27446	1.23835	1.41101
586	0.000594638	0.00583185	0.0152597		0.728316	0.618705	0.690478
587	0.0061184	0.0189791	0.00763497		0.770804	0.62395	0.637391
588	0.00300053	0.0305768	0.0347559		0.788731	0.649378	0.686149
589	0.0121832	0.0133375	0.0164056		0.832475	0.665735	0.785157
590	0.00754321	0.00972553	0.0189818		0.683567	0.509022	0.603782
591	0.0340741	0.0342443	0.0308234		0.615546	0.624646	0.737459
592	0.00148279	0.00366914	0.009723		0.676582	0.652678	0.638673
593	0.00549687	0.0283988	0.0125791		0.779734	0.697575	0.757101
594	0.00496694	0.0101408	0.011075		0.584438	0.69631	0.6297
595
596
597	0.00822515	0.0304309	0.0164678		0.760996	0.657018	0.751072
598	0.0060601	0.00959573	0.0787101		0.764872	0.637598	0.707471
599	0.0500631	0.0670466	0.0597333		0.812969	0.753756	0.653644
600	0.131737	0.155908	0.141277		0.631512	0.440373	0.100182
601	0.190415	0.183041	0.327158		0.553133	0.383355	0.567262
602	0.108541	0.112313	0.0554811		0.0437978	0.392335	0.625236
603			0.0535278		0	0	0.352712
604	0.264658	0.264597	0.210532		0.284329	0.0191492	0.635796
605	0.249207	0.173833	0.12566		0.186847	-0.0420208	0.838736
606	0.0917666		0.0225939		0.29742	0	0.701485
607	0.0297183	0.0833301	0.0479146		0.435063	0	0.628429
608	0.0280387		0.0636345		0.408626	0	0.530762
609	0.0684895	0.103906	0.085321		0.420275	0.0242564	0.585403
610	0.0798541		0.0661108		0.393665	0	0.547973
611	0.0838128	0.0467696	0.156725		0.707693	0.260544	0.483804
612	0.116676	0.12313	0.203902		0.867669	0.293357	0.00517111
613	0	0.0384257	0.0502512		0	0	0.63115
614	0.0473386	0.0400825	0.0715252		0.521338	0.167578	0.656491
615	0.000300063	0.00707483	0.0226884		0.321974	0.108237	0.591091
616	0.0301092	0.0298871	0.0431682		0.429514	0.00962428	0.599898
617	0.011706	0.00310972	0.0465158		0.529292	0.0933612	0.639733
618	0.0360184	0.0344985	0.0777804		0.671964	0.0278376	0.53811
619	0.0405842	0.08599	0.0773839		0.645892	0	0.0818276
620	0.0334076	0.135766	0.143485		0.595122	0.0880254	0.518742
621	0.0546502	0.151049	0.153791		0.573987	0.0555111	0.603594
622	0.0459043		0.205199		0.649845	0	-0.00534079
623	0.074212	0.201927	0.155689		0.606065	0.220283	0.669927
624	0.0397788	0.0966515	0.0536782		0.642887	0.561159	0.673282
625	0.0458229	0.0743255	0.0306634		0.623382	0.435394	0.652732
626	0.0802683	0.0703498	0.0318027		1.18518	0	0.644
627	0.0928373	0.0639913	0.0553431		0.694643	0.605512	0.772146
628	0.0625785		0.0437332		1.34926	0	0.491694
629	0.10996		0.018332		1.0721	0	0.881401
630					0	1
631	0.0216026				4.87295520333899*	1
632	0.192036	0.214828	0.0316302		0.898137	0.574709	0.811269
633	0.126822	0.166606	0.0779171		0.736479	0.370109	0.712526
634	0.0424855	0.0498133	0.105753		0.652874	0.224628	0.641193
635	0.0656194	0.0342332	0.0950801		0.443111	0.189366	0.609901
636	0.0346022	0.0520589	0.0372278		0.783865	0.486306	0.71818
637	0.127821		0.107668		0.813622	0	1.01594
638	0.0807189	0.0542464	0.0315836		0.306967	0	0.850896
639	0.115022	0.123719	0.0301159		0.730336	0.403548	0.783309
640	0.18224		0.123017		0.200149	0	2.46248444285851*
641	0.225521	0.249766	0.095503		0.483165	0.00412118	0.660711
642	0.118753		0.0404168		0.457499	0	0.616244
643	0.131186	0.0639138	0.0427822		0.569288	0.653431	0.463177
644	0.105729	0.117909	0.0412671		0.598803	0.494945	0.633256
645	0.257435	0.238338	0.102483		0.514785	0.404	0.757186
646	0.0805228	0.101512	0.0400962		0.670463	0.535192	0.638173
647
648	0.0164973	0.029713	0.0172224		0.603548	0.494756	0.67771
649	0.0110048	0.0289124	0.0161864		0.65268	0.557636	0.722087
650	0.0112335	0.0242798	0.0120756		0.660226	0.324736	0.661524
651	0.00532509	0.0461987	0.0216047		0.553186	0.335167	0.563013
652	0.0211771	0.0193964	0.0455291		0.665857	0.462415	0.624684
653	0.026431	0.018764	0.0462528		0.470513	0	0.739082
654	0.0114913	0.0535756	0.0142705		0.571062	0.195757	0.654235
655	0.286735	0.345246	0.225969		0.480671	0.251679	0.602924
656	0.100047	0.0541441	0.109626		0.537605	0.157398	0.502065
657	0.0754376	0.112216	0.0557242		0.649006	0.0733808	0.517821
658	0.0595907	0.0345843	0.052225		0.549453	0.170033	0.804078
659	0.119675	0.0430289	0.050618		0.693286	0.2306	0.598443
660	0.14665	0.0908333	0.0757459		0.729085	0	0.467172
661	0.0717848	0.0480626	0.0832645		0.89364	0	0.0577279
662	0.03516	0.0115595	0.0697783		0.61239	0.392801	0.575453
663	0.0176006	0.0588136	0.0634282		0.541469	0.194162	0.609055
664	0.0883455	0.0274961	0.276217		0.552512	0	0.630104
665	0.0494172	0.07474	0.0567925		0.643525	0.211261	0.607125
666	0.0142865	0.002488	0.0269603		0.632881	0.38423	0.654952
667	0.0127562	0.0527171	0.0196654		0.612609	0.470275	0.623321
668
669	0.00616503	0.00295613	0.00723407		0.597966	0.488626	0.724234
670	0.00701842	0.0186013	0.0200846		0.737127	0.736327	1.02898
671	0.0280558	0.0304681	0.025146		0.511274	0.477502	0.767183
672	0.036151	0.0381086	0.0351883		0.530879	0.701239	0.725253
673	0.0403501	0.0462189	0.0253638		0.344655	0.391332	0.704403
674	0.0934135	0.036841	0.0593236		0.350941	0.136691	0.657676
675	0.00962913	0.0238027	0.0161254		0.991941	0.128398	0
676
677	0.0232359	0.029358	0.0110043		1.02511	0.498585	0.965843
678	0.0271971	0.0182237	0.0245273		0.831256	0.754898	23.2459617574011*
679
680	0.00512301	0.012845	0.00895401		0.95132	0.616916	1.09435
