# Supplementary material for: Molecular switching in transcription through splicing and proline-isomerization regulates stress responses in plants
Source: Nat Commun. 2024 Jan 18;15:592. doi: 10.1038/s41467-024-44859-2 (PMC10796322; doi:10.1038/s41467-024-44859-2)
Supplement: Supplementary file 4 — Source data [file 41467_2024_44859_MOESM4_ESM.zip › SourceData/Table1_SourceData.xlsx]

## Sheet: ITC Parameters
DREB2A	N-value	N SD	Kd (nM)	Kd SD	∆H (kJ/mol)	∆H SD	-T∆S (kJ/mol)	-T∆S SD	∆G (kJ/mol)	∆G SD
151-335	1.1	0.06	540	40	-52.3	0.8	16.5	1	-35.8	0.2
195-276	1.09	0.02	450	30	-51.2	0.6	15	0.7	-36.2	0.2
234-335	1	0.2	440	60	-58	1	22	2	-36.3	0.3
234-276 (ABS-RIM)	0.98	0.08	510	20	-50.7	0.3	14.8	0.4	-35.9	0.1
234-272	0.97	0.05	1800	400	-43	3	10	4	-32.8	0.5
234-256 (ABS)	0.86	0.03	6000	200	-54	0.5	24.2	0.6	-29.8	0.1
255-276 (RIM)*	-		5000000		-		-		-		*Affinity could not be measured from ITC, Kd derived from NMR titration
195-335 ∆244-276	1.02	0.09	5400	600	-59	2	28	2	-30.1	0.3
DREB2A 195-276
L237A	1.03	0.06	2400	300	-22.9	0.7	-9.2	0.9	-32.1	0.3
V239A	0.95	0.01	2000	200	-42	1	10	1	-32.5	0.3
D241A	1.07	0.06	2000	700	-37	7	5	7	-32.5	0.9
Y242A	-		NB		-		-		-
W244A	1	0.1	1900	200	-47	1	14	2	-32.7	0.3
P245A**	1.26	0.01	780	60	-43.4	0.8	8.8	0.8	-34.9	0.2	**DREB2A 234-276 was used for this experiment
F259A	1.2	0.1	550	50	-58.8	0.9	23	1	-35.8	0.2
E263P	1	0.06	580	40	-61.2	0.8	25.5	1	-35.6	0.2
F274A	0.86	0.02	660	90	-62	2	27	2	-35.3	0.3
Med25-ACID
R568A	0.9	0.01	3100	700	-46	4	14	5	-31.5	0.5
