# Supplementary material for: Molecular switching in transcription through splicing and proline-isomerization regulates stress responses in plants
Source: Nat Commun. 2024 Jan 18;15:592. doi: 10.1038/s41467-024-44859-2 (PMC10796322; doi:10.1038/s41467-024-44859-2)
Supplement: Supplementary file 4 — Source data [file 41467_2024_44859_MOESM4_ESM.zip › SourceData/Figure4_SourceData.xlsx]

## Sheet: A CSPs
	15N,H CSP
		DREB2A 234-276
Residue		230 uM or highest visible conc
534		0.00384776
535		0.0240962
536		0.014587
537
538		0.0148583
539		0.0188984
540		0.00513118
541		0.0153498
542		0.00833053
543		0.0181121
544
545		0.00598262
546		0.0299176
547		0.0165876
548		0.00726472
549		0.0385428
550		0.0466097
551		0.0629409
552
553		0.0575313
554		0.124197
555
556		0.086927
557		0.149209
558		0.0870692
559		0.140393
560		0.0152868
561		0.0144005
562		0.0213796
563		0.0511025
564		0.098614
565		0.10202
566		0.310396
567		0.141608
568		0.533605
569		0.0356543
570		0.132462
571		0.130851
572
573		0.308439
574		0.23017
575		0.0733704
576		0.136464
577		0.177438
578		0.0880649
579		0.0586653
580		0.036167
581		0.0647817
582		0.0228494
583		0.0516214
584		0.0807601
585		0.0224235
586		0.00583185
587		0.0189791
588		0.0305768
589		0.0133375
590		0.00972553
591		0.0342443
592		0.00366914
593		0.0283988
594		0.0101408
595
596
597		0.0304309
598		0.00959573
599		0.0670466
600		0.155908
601		0.183041
602		0.112313
603
604		0.264597
605		0.173833
606
607		0.0833301
608
609		0.103906
610
611		0.0467696
612		0.12313
613		0.0384257
614		0.0400825
615		0.00707483
616		0.0298871
617		0.00310972
618		0.0344985
619		0.08599
620		0.135766
621		0.151049
622
623		0.201927
624		0.0966515
625		0.0743255
626		0.0703498
627		0.0639913
628
629
630
631
632		0.214828
633		0.166606
634		0.0498133
635		0.0342332
636		0.0520589
637
638		0.0542464
639		0.123719
640
641		0.249766
642
643		0.0639138
644		0.117909
645		0.238338
646		0.101512
647
648		0.029713
649		0.0289124
650		0.0242798
651		0.0461987
652		0.0193964
653		0.018764
654		0.0535756
655		0.345246
656		0.0541441
657		0.112216
658		0.0345843
659		0.0430289
660		0.0908333
661		0.0480626
662		0.0115595
663		0.0588136
664		0.0274961
665		0.07474
666		0.002488
667		0.0527171
668
669		0.00295613
670		0.0186013
671		0.0304681
672		0.0381086
673		0.0462189
674		0.036841
675		0.0238027
676
677		0.029358
678		0.0182237
679
680		0.012845
