# Supplementary material for: Molecular switching in transcription through splicing and proline-isomerization regulates stress responses in plants
Source: Nat Commun. 2024 Jan 18;15:592. doi: 10.1038/s41467-024-44859-2 (PMC10796322; doi:10.1038/s41467-024-44859-2)
Supplement: Supplementary file 4 — Source data [file 41467_2024_44859_MOESM4_ESM.zip › SourceData/Supplementary_SourceData.xlsx]

## Sheet: Table S1
Residue/Peak	Vtrans	Vcis	Vtotal	%trans	%cis
25 °C
Asp241 15N,HN	7552	3042	10594	0.713	0.287
Gly243 15N,HN	6628	2748	9375	0.707	0.293
Trp244 15N,HN	7591	2991	10582	0.717	0.283
Gln250 15N,HN	7201	3077	10278	0.701	0.299
Trp244 15Nε,Hε	6051	2796	8846	0.684	0.316
Mean				0.704	0.296
SD				0.013	0.013
20 °C
Asp241 15N,HN	8092	3300	11391	0.71	0.29
Gly243 15N,HN	7019	2912	9931	0.707	0.293
Trp244 15N,HN	8071	3226	11297	0.714	0.286
Gln250 15N,HN	7774	3496	11270	0.69	0.31
Trp244 15Nε,HN	7448	3062	10510	0.709	0.291
Mean				0.706	0.294
SD				0.009	0.009
15 °C
Asp241 15N,HN	8141	3296	11437	0.712	0.288
Gly243 15N,HN	7031	2912	9942	0.707	0.293
Trp244 15N,HN	8041	3217	11257	0.714	0.286
Gln250 15N,HN	7462	3338	10800	0.691	0.309
Trp244 15Nε,HN	7538	3126	10664	0.707	0.293
Mean				0.706	0.294
SD				0.009	0.009
10 °C
Asp241 15N,HN	8222	3351	11573	0.71	0.29
Gly243 15N,HN	7081	2947	10028	0.706	0.294
Trp244 15N,HN	8059	3327	11386	0.708	0.292
Gln250 15N,HN	7554	3432	10986	0.688	0.312
Trp244 15Nε,HN	7583	3154	10737	0.706	0.294
Mean				0.704	0.296
SD				0.009	0.009

## Sheet: Fig S3
Panel D: Tile normalized bin abundance
	DREB2A Tile Center
Bin	20	30	40	50	60	70	80	90	100	110	120	130	140	150	160	170	180	190	200	210	220	230	240	250	260	270	280	290	300	310	314
1	0.0491352	0.0440113	0.0612969	0.0688105	0.0380508	0	0.0577829	0.0293844	0.127914	0.0466981	0.0301596	0.0408241	0.052328	0.0643579	0.058376	0.0554358	0.0217245	0.0248992	0.0400777	0.00932131	0.0216707	0.0229418	0.0137043	0.00101676	0.00130433	0.0063193	0.0141426	0.0168042	0.0170569	0	0
2	0.0523256	0.0445418	0.0773691	0.0923383	0.0295139	0	0.0349324	0.0169388	0.0141275	0.0238787	0.0417388	0.0554668	0.0548371	0.0718136	0.0678601	0.0750538	0.0201274	0.0111731	0.0195288	0	0.0156047	0.0102039	0.00440264	0.00139683	0.00262322	0	0.0104	0.0211785	0	0	0
3	0.0708628	0.0693916	0.0578545	0.0599624	0.0639763	0	0.114707	0.0497559	0.0303844	0.0234784	0.0341471	0.0549803	0.0612502	0.0620871	0.0717929	0.0766985	0.00692791	0.00668106	0.00717836	0.1079	0	0.0158135	0.00397217	0.00052004	0.00046715	0.00612058	0.0152331	0.0193177	0.0264547	0	0
4	0.0821336	0.0846445	0.0665137	0.0687263	0	0	0	0	0.0482164	0.0244288	0.0395014	0.0551621	0.0557632	0.04606	0.0600484	0.0797336	0.0164388	0.0157003	0.0611064	0.00948936	0.0479381	0.0380484	0.0205932	0.00281879	0.00181301	0.00899267	0.0216102	0.0300387	0.0336086	0	0
5	0.0393191	0.0325514	0.0355252	0.0347511	0.0381378	0	0.0341055	0.0571115	0.0381126	0.0238786	0.0562853	0.0599307	0.0433099	0.0385577	0.0412419	0.0511096	0.013286	0.0116662	0.0273903	0.0242078	0.0486051	0.0497514	0.0367936	0.00367034	0.00199707	0.0102447	0.0288869	0.0369375	0.00911383	0	0.0231336
6	0.0448926	0.0682595	0.067943	0.0684032	0.0177106	0	0.0461943	0.0433893	0	0.0178811	0.0306281	0.0355358	0.0394191	0.0441355	0.051861	0.0525107	0.0345558	0.0228665	0.0245032	0.00068132	0.0486188	0.0690587	0.0496319	0.003662	0.00266659	0.0101873	0.0280847	0.0431099	0.0369098	0	0
7	0.0283676	0.0467228	0.0434073	0.0337719	0.0726667	0	0.0867365	0.0420078	0.0307266	0.0348223	0.0397118	0.0396189	0.0454698	0.0449758	0.0339469	0.0238845	0.0178486	0.0262015	0.04911	0.0300628	0.0491556	0.0367216	0.0196906	0.00324838	0.00260315	0.0103109	0.0201863	0.0269107	0.0914806	0	0
8	0.0347931	0.0259066	0.0164498	0.0130392	0.00813409	0	0.0136389	0.0453979	0.062562	0.0240611	0.0316248	0.0583719	0.0573462	0.0425295	0.037899	0.0232442	0.0281719	0.032718	0.0335717	0.0183054	0.0485365	0.0514436	0.0318567	0.00222601	0.00192647	0.00986435	0.0335922	0.0465026	0.0679769	0	0
9	0.0267135	0.0502364	0.0332859	0.0209316	0.0289209	0	0.0420664	0.142037	0.0652154	0.0232338	0.026353	0.0317842	0.0315088	0.0321504	0.026472	0.0139264	0.0278202	0.0250412	0.0842401	0	0.057029	0.0489125	0.031071	0.00327551	0.00280795	0.0124316	0.0573799	0.0891905	0.006797	0.143645	0
10	0.0434142	0.0226434	0.0193401	0.0154487	0.13733	0	0	0	0.0572789	0.0461193	0.0402604	0.044441	0.0404691	0.0238262	0.0247142	0.0241282	0.0333777	0.0415058	0.081626	0.00870139	0.0275948	0.0449441	0.0379778	0.00407756	0.00374576	0.0179078	0.0468525	0.0611636	0.158627	0	0
11	0.0280426	0.0110907	0.0210146	0.0238169	0.0655593	0	0.0698359	0.0739769	0.0252704	0.0450755	0.0358096	0.0217179	0.0180712	0.0295063	0.0257875	0.0241685	0.0546912	0.0546017	0.0407896	0.0648902	0.0562623	0.0397205	0.0171675	0.00158305	0.00183133	0.014151	0.0374803	0.0502454	0.00597952	0.00359956	0.134213
12	0	0	0	0	0	0	0	0	0.00019212	0.166444	0.0937801	0.0021665	0.00022725	0	0	0.00010609	0.22503	0.226945	0.0308778	0.226441	0.0789844	0.0724399	0.233139	0.472505	0.476214	0.39347	0.186151	0.0586006	0.0459952	0.352755	0.342653
Panel F
AD	AD Score
Gal4 AD1	3.97745
VP16 TAD H2	3.74461
VP16 TAD H1	1.99445
WAR1 C-terminal	2.51993
GCN4	2.29387

## Sheet: Fig S5
Panel B MICS								Panel B SCSs									Panel C
								Mean and SD from POTENCI and SBiNLab RCS tools									SAXS scattering data with MD ensemble fitted using EOM
									CA		CB		CO					Data		MD ensemble fit		Residuals
									Mean	SD	Mean	SD	Mean	SD			s	Mean	SD	Mean		Mean	SD
Residue	Shifts	Helix	Extended	Coil				532									0.00703973	0.00963106	0.000921844	0.00954781		-8.3246e-05	0.000921844
534	5	0.031	0.203	0.651			N	533	0.0626	-0.0624	-0.0384	0.4816	-0.0291	-0.1591			0.00720708	0.00976603	0.000868467	0.00954643		-0.000219604	0.000868467
535	5	0.017	0.229	0.715			S	534	-0.1058	-0.2018	0.036	0.091	-0.2594	-0.3424			0.00737442	0.00884311	0.000813676	0.00954504		0.000701928	0.000813676
536	5	0.021	0.36	0.573			S	535	-0.1933	-0.1893	0.0111	0.0611	-0.2237	-0.6167			0.00754176	0.00894543	0.000815427	0.00954366		0.000598225	0.000815427
537	3	0.077	0.176	0.624			A	536	0.2188	0.1308	-0.474	-0.132	-0.1249	-0.2759			0.0077091	0.00997751	0.000757039	0.00954227		-0.000435245	0.000757039
538	5	0.032	0.061	0.798			P	537	0.2211	0.2971	0.054	-0.086	-0.0428	0.0562			0.00787644	0.0105611	0.000733117	0.00954089		-0.00102019	0.000733117
539	5	0.101	0.079	0.752			N	538	-0.0328	0.1052	-0.1707	-0.1307	-0.0135	0.0285			0.00804378	0.00960128	0.000702411	0.0095388		-6.2482e-05	0.000702411
540	5	0.057	0.165	0.687			M	539	-0.2645	-0.2855	-0.1354	-0.2614	0.0658	0.1308			0.00821112	0.0100361	0.000691758	0.00953473		-0.000501408	0.000691758
541	5	0.231	0.147	0.476			Q	540	0.1108	0.1848	0.0333	0.4753	0.04	0.032			0.00837846	0.00912009	0.000656114	0.00953067		0.000410574	0.000656114
542	5	0.03	0.281	0.659			L	541	-0.2264	-0.2154	0.0412	0.0292	-0.1403	-0.2333			0.00854581	0.0103494	0.000631431	0.0095266		-0.000822851	0.000631431
543	4	0.017	0.174	0.767			S	542	-0.0778	-0.0448	-0.0868	-0.0978	-0.7064	-0.9934			0.00871315	0.0103425	0.000617536	0.00952253		-0.000819937	0.000617536
544	3	0.054	0.06	0.713			Q	543	-0.2301	-0.1851	0.0088	0.5768					0.00888049	0.00973476	0.000593621	0.00951847		-0.000216292	0.000593621
545	5	0.026	0.145	0.701			P	544	0.1208	0.2008	0.0262	0.2532	0.0569	-0.0601			0.00904783	0.00914749	0.000582098	0.0095144		0.000366912	0.000582098
546	5	0.029	0.209	0.644			S	545	-0.0268	-0.0118	-0.0511	-0.0341	0.0066	-0.0654			0.00921517	0.00910828	0.00055664	0.00951033		0.00040205	0.00055664
547	4	0.055	0.074	0.77			S	546	0.2171	0.1491	0.0013	0.0863	0.0576	0.0506			0.00938251	0.00895711	0.000542187	0.00950627		0.00054916	0.000542187
548	5	0.138	0.156	0.524			G	547	0.139	0.225			0.1252	0.7792			0.00954985	0.00917425	0.000531734	0.0095022		0.000327947	0.000531734
549	5	0.111	0.254	0.466			A	548	0.0296	0.1136	0.1581	0.3101	-0.0297	-0.1347			0.00971719	0.00908746	0.000520782	0.00949814		0.000410679	0.000520782
550	5	0.111	0.096	0.617			M	549	0.113	0.154	-0.0426	-0.1626	0.0567	0.0127			0.00988454	0.0105932	0.000512086	0.00949407		-0.00109916	0.000512086
551	5	0.134	0.192	0.596			Q	550	0.2778	0.2528	-0.0179	0.2711	0.1996	0.2436			0.0100519	0.00983831	0.00048872	0.00949		-0.000348303	0.00048872
552	5	0.027	0.132	0.645			T	551	0.1128	-0.0152	-0.0353	-0.1443	0.2252	0.2232			0.0102192	0.0096178	0.000488995	0.00948594		-0.000131864	0.000488995
553	5	0.023	0.096	0.699			S	552	0.3408	0.3788	-0.0937	-0.0897	0.2239	0.1769			0.0103866	0.00866613	0.000473177	0.00948187		0.00081574	0.000473177
554	5	0.014	0.395	0.488			Q	553	0.1983	0.0523	-0.0806	-0.0026	0.0518	-0.0082			0.0105539	0.00962182	0.000461332	0.00947781		-0.00014401	0.000461332
555	5	0.005	0.368	0.291			S	554	0.2299	0.1519	0.0297	0.2087	-0.3911	-0.5291			0.0107212	0.00942607	0.00045973	0.00947374		4.7674e-05	0.00045973
556	5	0.002	0.833	0.155			K	555	0.2004	0.1014	0.2848	0.3458	-0.3746	-0.4526			0.0108886	0.00964998	0.000439733	0.00946967		-0.000180304	0.000439733
557	5	0.002	0.973	0.015			Y	556	-0.1656	0.0414	2.7486	2.8026	0.263	0.355			0.0110559	0.0092506	0.000447655	0.00946561		0.000215006	0.000447655
558	5	0.001	0.876	0.081			V	557	-0.9809	-0.9729	2.8135	2.7995	-0.3622	-0.1632			0.0112233	0.00933571	0.000431153	0.00946154		0.000125827	0.000431153
559	5	0.013	0.493	0.038			K	558	1.7007	1.7167	-0.5262	-0.3602	0.538	0.349			0.0113906	0.00870799	0.000419485	0.00945747		0.000749481	0.000419485
560	5	0.002	0.847	0.137			V	559	-2.5203	-2.8293	1.9143	2.0483	-1.519	-1.662			0.0115579	0.00953554	0.000421058	0.00945341		-8.213e-05	0.000421058
561	5	0.002	0.936	0.046			W	560	1.1754	1.1454	3.3858	3.7208	-3.0975	-3.0335			0.0117253	0.009323	0.000419181	0.00944934		0.000126346	0.000419181
562	4	0.002	0.803	0.176			E	561	-1.6401	-1.7581	3.127	3.268	-3.9553	-3.8783			0.0118926	0.00900956	0.000424702	0.00944527		0.00043572	0.000424702
563	5	0.001	0.91	0.068			G	562	0.7373	0.8413			-2.4397	-1.9377			0.01206	0.00838817	0.000411331	0.00944121		0.00105304	0.000411331
564	5	0.002	0.859	0.133			N	563	-0.9254	-0.9194	2.272	2.893	-1.7562	-1.9642			0.0122273	0.0093265	0.000411603	0.00943714		0.00011064	0.000411603
565	5	0	0.962	0.019			L	564	-1.7628	-1.8328	2.2763	2.3573	-3.4232	-3.4802			0.0123947	0.00893114	0.00041372	0.00943308		0.000501938	0.00041372
566	3	0	0.926	0.031			S	565	-2.1279	-2.1039	2.1751	2.3821	-2.0513	-2.0483			0.012562	0.00966838	0.000404643	0.00942901		-0.000239371	0.000404643
567	5	0.001	0.943	0.037			G	566	-1.2558	-1.1748			-1.1426	-0.6436			0.0127293	0.00910395	0.000406574	0.00942494		0.000320991	0.000406574
568	5	0	0.772	0.209			Q	567	-0.7893	-0.8583	2.5371	2.6591	-0.7024	-0.8454			0.0128967	0.00974733	0.000404518	0.00942088		-0.000326457	0.000404518
569	0	0.007	0.473	0.453			R	568	-0.1707	-0.2177	2.0396	1.9726	-0.4079	-0.5349			0.013064	0.00931554	0.000401542	0.00941681		0.000101271	0.000401542
570	0	0.123	0.35	0.401			Q	569					-0.3833	-0.4053			0.0132314	0.00949772	0.000404032	0.00941274		-8.4979e-05	0.000404032
571	0	0.033	0.229	0.653			G	570	0.483	0.409			0.1003	0.6683			0.0133987	0.00893188	0.00039206	0.00940868		0.000476799	0.00039206
572	3	0.058	0.248	0.332			Q	571	-1.3987	-1.4657	0.7939	1.2849	2.2544	2.2434			0.013566	0.00933293	0.000388395	0.00940461		7.1684e-05	0.000388395
573	5	0.004	0.62	0.326			P	572	-0.5022	-0.4442	0.0695	0.0515	0.2406	0.1166			0.0137334	0.00927462	0.000391603	0.00940055		0.000125922	0.000391603
574	5	0.005	0.804	0.167			V	573	-1.9468	-1.8388	2.31	2.256	-2.1959	-2.1789			0.0139007	0.00876556	0.000388881	0.00939648		0.000630924	0.000388881
575	0	0.087	0.267	0.582			L	574	0.5831	0.7311	-0.4843	-0.5373	-0.9955	-0.9615			0.0140681	0.00939858	0.000388045	0.00939241		-6.163e-06	0.000388045
576	0	0.015	0.309	0.541			I	575									0.0142354	0.00904251	0.000380746	0.00938835		0.000345835	0.000380746
577	0	0.023	0.476	0.409			T	576									0.0144027	0.00971467	0.000379119	0.00938428		-0.000330388	0.000379119
578	3	0.095	0.722	0.142			R	577					-0.6047	-0.5457			0.0145701	0.00904449	0.000384639	0.00938022		0.000335729	0.000384639
579	5	0.001	0.944	0.027			L	578	-1.6421	-1.6711	5.4947	5.5817	-1.7345	-1.7255			0.0147374	0.00958154	0.00037755	0.00937615		-0.000205392	0.00037755
580	4	0.001	0.804	0.137			E	579	-1.737	-1.982	4.5873	4.8983	-0.6554	-0.6854			0.0149048	0.00905274	0.000375683	0.00937208		0.000319339	0.000375683
581	5	0.011	0.798	0.145			G	580	0.847	0.974			-1.9928	-1.5398			0.0150721	0.00924231	0.000372411	0.00936802		0.000125705	0.000372411
582	5	0	0.89	0.069			Y	581	-0.9706	-0.5926	2.5735	3.0175	-1.4101	-1.5671			0.0152395	0.00915289	0.000370053	0.00936395		0.000211063	0.000370053
583	5	0.026	0.687	0.272			R	582	-3.3802	-3.4032	2.1793	2.3043	-0.309	-0.232			0.0154068	0.00930029	0.00037107	0.00935988		5.9591e-05	0.00037107
584	5	0.091	0.051	0.214			S	583	0.4805	0.4375	-0.361	0.053	2.8717	2.7427			0.0155741	0.00953212	0.000365567	0.00935582		-0.000176304	0.000365567
585	5	0.136	0.126	0.274			A	584	2.2426	2.2206	-0.8144	-0.6564	-0.0298	-0.0518			0.0157415	0.00924284	0.000364572	0.00935175		0.000108906	0.000364572
586	5	0.049	0.155	0.696			S	585	-0.1411	-0.1151	-0.1782	0.0428	-0.2198	-0.3388			0.0159088	0.00932173	0.000367952	0.00934768		2.595e-05	0.000367952
587	5	0.024	0.153	0.681			A	586	-1.4929	-1.4599	1.4048	1.5428	-2.0942	-2.2092			0.0160762	0.00888181	0.00036222	0.00934247		0.000460664	0.00036222
588	5	0.246	0.032	0.379			S	587	-0.5735	-0.6685	0.2369	0.4799	0.945	0.855			0.0162435	0.00944062	0.000358659	0.00933589		-0.000104739	0.000358659
589	5	0.509	0.021	0.278			D	588	1.0847	0.9697	-0.5089	-0.4279	1.48	1.496			0.0164108	0.00881433	0.000356188	0.0093293		0.000514968	0.000356188
590	5	0.514	0.009	0.198			S	589	0.0043	0.1563	-0.3404	-0.1414	1.2441	1.2281			0.0165782	0.00898956	0.000355211	0.00932271		0.000333146	0.000355211
591	5	0.196	0.08	0.653			L	590	2.4652	2.5592	0.1251	0.1251	-0.698	-0.788			0.0167455	0.00911938	0.000358844	0.00931612		0.000196745	0.000358844
592	5	0.018	0.048	0.22			A	591	-2.9676	-2.9146	-1.685	-1.563	0.6427	0.5677			0.0169129	0.00926965	0.000353786	0.00930954		3.9889e-05	0.000353786
593	5	0.108	0.024	0.567			A	592	2.3701	2.4261	-0.2374	-0.1364	1.3284	1.0164			0.0170802	0.0090855	0.000348855	0.00930295		0.000217453	0.000348855
594	5	0.027	0.298	0.526			N	593	-1.2134	-1.5674	-0.377	-0.259	0.8123	0.3163			0.0172476	0.00866177	0.00035011	0.00929636		0.000634589	0.00035011
595	0	0.027	0.123	0.838			W	594	0.2123	0.0163	-1.4208	-0.9788	1.1148	0.8358			0.0174149	0.00960377	0.000349676	0.00928978		-0.000313994	0.000349676
596	3	0.005	0.023	0.091			P	595									0.0175822	0.00955235	0.000349813	0.00928319		-0.000269165	0.000349813
597	5	0.002	0.608	0.36			P	596	1.4401	1.4281	0.123	0	-0.0974	-0.0164			0.0177496	0.00953136	0.000343257	0.0092766		-0.000254764	0.000343257
598	5	0.001	0.881	0.116			T	597	-0.7867	-0.6977	1.8271	1.6191	-1.1783	-1.0203			0.0179169	0.00947508	0.000343906	0.00927001		-0.000205064	0.000343906
599	5	0.004	0.933	0.037			M	598	-0.1443	0.0047	1.4478	1.0508	-2.2524	-2.1574			0.0180843	0.00942419	0.000347349	0.00926343		-0.000160764	0.000347349
600	5	0.005	0.934	0.037			Q	599	-2.301	-2.175	1.0255	1.0815	-0.299	-0.291			0.0182516	0.00932992	0.00033979	0.00925684		-7.3085e-05	0.00033979
601	5	0.003	0.411	0.056			I	600	1.9319	2.0949	0.4773	0.3493	1.1771	1.0391			0.0184189	0.00926209	0.00034335	0.00925026		-1.1833e-05	0.00034335
602	5	0.017	0.96	0.016			V	601	0.8037	0.7917	0.415	0.442	0.0009	0.0629			0.0185863	0.0086505	0.000333909	0.00924366		0.000593169	0.000333909
603	5	0.004	0.841	0.15			R	602	-0.8534	-0.6614	1.8988	1.9248	-3.4751	-3.3831			0.0187536	0.00950992	0.000339148	0.00923708		-0.000272836	0.000339148
604	5	0.011	0.748	0.176			L	603	-1.6726	-1.4986	1.2391	1.4761	-0.4611	-0.5061			0.018921	0.00908018	0.00034149	0.00923049		0.000150312	0.00034149
605	5	0.067	0.159	0.315			I	604	-1.8576	-1.8406	4.0548	4.1278	-1.5709	-1.5559			0.0190883	0.00797663	0.000326076	0.0092239		0.00124727	0.000326076
606	4	0.804	0.015	0.079			S	605	1.0438	1.0718	-0.2929	-0.3569	2.3704	2.3884			0.0192556	0.0087766	0.000334043	0.00921732		0.000440719	0.000334043
607	5	0.925	0.002	0.01			Q	606	3.0712	2.8682	-1.2327	-1.1457					0.019423	0.00958508	0.000330994	0.00921073		-0.000374351	0.000330994
608	5	0.928	0.004	0.009			D	607	1.9765	1.9605	-1.0634	-1.0514	2.445	2.449			0.0195903	0.00956555	0.0003369	0.00920415		-0.00036141	0.0003369
609	5	0.862	0.006	0.085			H	608	3.6388	3.8658	0.6286	0.7686	1.7065	1.9865			0.0197577	0.00977547	0.000328662	0.00919756		-0.000577912	0.000328662
610	5	0.165	0.025	0.617			M	609	1.8316	1.8696	0.1816	0.3016	-0.2027	-0.2207			0.019925	0.00958387	0.000326679	0.00919097		-0.000392895	0.000326679
611	5	0.069	0.052	0.734			N	610	-0.5929	-0.7799	0.3082	0.5602	0.1035	0.0545			0.0200924	0.00960112	0.00033091	0.00918438		-0.000416741	0.00033091
612	5	0.543	0.023	0.161			N	611	0.6924	0.7474	-0.0595	0.0855	1.644	1.658			0.0202597	0.00938724	0.000326844	0.0091778		-0.000209447	0.000326844
613	4	0.541	0.008	0.333			K	612	1.6206	1.4226	-0.5436	-0.5336	1.3808	1.3198			0.020427	0.00857038	0.000322905	0.00917121		0.000600829	0.000322905
614	5	0.426	0.037	0.446			Q	613	1.8878	1.6698	-0.9057	-0.7627					0.0205944	0.00935697	0.000323101	0.00916462		-0.000192344	0.000323101
615	5	0.209	0.073	0.483			Y	614	-1.0817	-0.8227	-0.2098	-0.1368	0.7227	0.7437			0.0207617	0.00969499	0.000330092	0.00915804		-0.000536955	0.000330092
616	4	0.135	0.026	0.622			V	615	3.0963	2.9863	-1.0618	-0.9548	1.1151	1.2411			0.0209291	0.00919049	0.000338877	0.00915145		-3.9042e-05	0.000338877
617	5	0.109	0.06	0.618			G	616	0.5804	0.4914			0.4154	0.9014			0.0210964	0.00899681	0.000333951	0.00914486		0.000148051	0.000333951
618	5	0.001	0.276	0.657			K	617	-0.5853	-0.7203	0.7781	0.8701	-1.2084	-1.4724			0.0212637	0.00871761	0.000336699	0.00913827		0.000420668	0.000336699
619	5	0.002	0.611	0.315			A	618	-1.7654	-2.0454	1.8971	2.2451	-0.0347	-0.2637			0.0214311	0.00914812	0.000340953	0.00913169		-1.6429e-05	0.000340953
620	5	0	0.854	0.141			D	619	-0.0158	-0.2978	3.5162	3.5722	-1.2232	-1.2042			0.0215984	0.00935174	0.000343663	0.0091251		-0.000226643	0.000343663
621	5	0.006	0.856	0.123			F	620	0.0945	0.4345	0.8371	0.9991	0.2919	0.3309			0.0217658	0.00910516	0.000344782	0.00911851		1.3354e-05	0.000344782
622	5	0.002	0.98	0.005			L	621	-0.6601	-0.6361	4.9915	5.1895	-0.3416	-0.4746			0.0219331	0.00906954	0.000340685	0.00911193		4.239e-05	0.000340685
623	5	0.005	0.845	0.125			V	622	-1.1411	-1.3641	2.4761	2.5491	-1.2189	-1.2119			0.0221004	0.00958932	0.000348079	0.00910534		-0.000483983	0.000348079
624	5	0.001	0.961	0.022			F	623	-2.5262	-2.1482	3.7987	3.7817	-0.431	-0.338			0.0222678	0.00915529	0.00034471	0.00909875		-5.6541e-05	0.00034471
625	5	0.003	0.919	0.067			R	624	-1.0576	-0.9476	2.6166	2.6536	-0.1597	-0.0077			0.0224351	0.00919586	0.000353351	0.00909216		-0.0001037	0.000353351
626	5	0.008	0.357	0.102			A	625	-1.7037	-1.6097	0.8111	1.2651	-0.3607	-0.3487			0.0226025	0.00909824	0.000342975	0.00908558		-1.2661e-05	0.000342975
627	5	0.015	0.618	0.337			M	626	1.0904	1.1234	-0.3442	-0.3862	-0.4172	-0.4122			0.0227698	0.0094763	0.000350233	0.00907899		-0.000397312	0.000350233
628	0	0.022	0.314	0.511			S	627	-0.8884	-0.8864	1.333	1.25	-1.7081	-1.7171			0.0229372	0.00887674	0.000353067	0.0090724		0.000195659	0.000353067
629	0	0.246	0.175	0.335			Q	628	-0.426	-0.539	-0.2439	-0.2369	-0.2327	-0.2127			0.0231045	0.00945868	0.000346334	0.00906582		-0.000392861	0.000346334
630	0	0.323	0.024	0.092			H	629	1.8797	1.8087	4.5797	4.9347	1.3753	1.6643			0.0232718	0.00909716	0.000353409	0.00905923		-3.7925e-05	0.000353409
631	2	0.931	0.002	0.023			G	630									0.0234392	0.00857038	0.000349869	0.00905264		0.000482264	0.000349869
632	5	0.95	0.001	0.012			F	631	3.6619	3.9809			2.4553	2.3963			0.0236065	0.00882624	0.000351169	0.00904606		0.000219812	0.000351169
633	4	0.912	0.002	0.025			L	632	2.5486	2.5276	-2.1645	-2.0075	1.6482	1.7222			0.0237739	0.00941347	0.000359772	0.00903947		-0.000374004	0.000359772
634	4	0.895	0.003	0.022			G	633	2.0421	2.0581			2.1143	2.5283			0.0239412	0.00841703	0.000342779	0.00903288		0.000615852	0.000342779
635	4	0.87	0.01	0.029			Q	634			-1.2053	-1.0533	2.0532	1.9782			0.0241085	0.00900211	0.0003605	0.00902486		2.2742e-05	0.0003605
636	5	0.929	0.012	0.014			L	635	3.6152	3.5722	-1.6445	-1.6765					0.0242759	0.00932994	0.000350484	0.00901604		-0.000313898	0.000350484
637	5	0.85	0.003	0.061			Q	636	2.8027	2.6967	0.0157	0.1867	3.8048	3.8068			0.0244432	0.00904955	0.000352784	0.00900724		-4.2318e-05	0.000352784
638	5	0.106	0.022	0.326			D	637	3.192	3.19	0.2918	0.3218	1.9577	1.8927			0.0246106	0.00933704	0.000357303	0.00899842		-0.000338615	0.000357303
639	5	0.036	0.106	0.734			K	638	-0.8065	-0.8035	-0.2831	-0.3131	-1.5047	-1.4517			0.0247779	0.00892636	0.000343845	0.00898962		6.3258e-05	0.000343845
640	5	0.094	0.759	0.096			K	639	0.7009	0.8729	-4.0125	-3.9765	-0.4415	-0.4455			0.0249452	0.00910865	0.000339598	0.00898081		-0.000127841	0.000339598
641	5	0.001	0.908	0.064			L	640	-1.9756	-1.9826	4.0709	4.0049	-1.683	-1.588			0.0251126	0.00920909	0.000331103	0.008972		-0.000237088	0.000331103
642	5	0.002	0.907	0.019			C	641	-2.8817	-2.7877	3.3116	1.6326	-1.7645	-1.7565			0.0252799	0.00885184	0.000330679	0.00896319		0.000111349	0.000330679
643	5	0.01	0.85	0.129			A	642	-2.248	-1.981	1.5129	1.4959	-1.9293	-1.9493			0.0254473	0.00881027	0.000324393	0.00895438		0.000144107	0.000324393
644	5	0.006	0.872	0.105			V	643	-0.067	0.074	-0.0423	-0.2473	-1.7574	-1.7294			0.0256146	0.00834389	0.000323767	0.00894557		0.000601681	0.000323767
645	4	0.002	0.577	0.413			I	644	-0.7137	-0.6567	2.188	2.037	-1.2174	-1.1674			0.025782	0.00899748	0.000322501	0.00893676		-6.0722e-05	0.000322501
646	0	0.121	0.141	0.707			Q	645	-0.0671	-0.0181	-0.1405	0.0225					0.0259493	0.0090278	0.000316239	0.00892795		-9.9842e-05	0.000316239
647	3	0.014	0.015	0.097			L	646	0.2792	0.1752	-0.7407	-0.2907	-0.6195	-0.7905			0.0261166	0.00886191	0.000320116	0.00891915		5.7235e-05	0.000320116
648	5	0.009	0.041	0.125			P	647	3.4076	3.5786	-0.5643	-0.5193	0.7025	0.7385			0.026284	0.00897531	0.000313377	0.00891034		-6.4973e-05	0.000313377
649	5	0.002	0.778	0.185			S	648	-0.5522	-0.5222	-0.1121	-0.3641	-0.3072	-0.3182			0.0264513	0.00869719	0.000316055	0.00890153		0.00020434	0.000316055
650	5	0.002	0.958	0.02			Q	649	-0.8993	-1.0263	6.5042	6.5092	-1.5431	-1.4551			0.0266187	0.00966911	0.000316044	0.00889272		-0.000776396	0.000316044
651	5	0.002	0.854	0.129			T	650	0.9106	0.8586	1.3728	1.3558	-3.1986	-3.1336			0.026786	0.0083955	0.000309397	0.00888391		0.000488409	0.000309397
652	5	0.005	0.86	0.123			L	651	-2.4558	-2.3528	3.3641	3.2181	-3.7024	-3.6504			0.0269533	0.00854722	0.000310929	0.0088751		0.000327889	0.000310929
653	5	0.003	0.848	0.135			L	652	-2.0308	-1.8888	1.3509	1.7069	-1.0169	-0.9839			0.0271207	0.00881183	0.000303038	0.00886629		5.4459e-05	0.000303038
654	5	0.003	0.961	0.021			L	653	-1.8133	-1.7023	4.4618	4.3848	-2.0344	-1.9844			0.027288	0.00911237	0.000306411	0.00885749		-0.000254885	0.000306411
655	5	0.003	0.898	0.049			S	654	-1.924	-1.709	2.8082	3.0712	-1.324	-1.325			0.0274554	0.00865548	0.000304143	0.00884867		0.000193193	0.000304143
656	5	0.003	0.379	0.567			V	655	0.8699	0.8159	-0.2297	-0.2747	-0.1135	-0.1765			0.0276227	0.00885125	0.000307208	0.00883987		-1.138e-05	0.000307208
657	5	0.012	0.322	0.429			S	656	-0.4233	-0.4843	1.2154	1.3074	-1.2925	-1.3315			0.02779	0.00865842	0.000302097	0.00883106		0.000172636	0.000302097
658	5	0.045	0.293	0.512			D	657	0.5811	0.6651	-0.5977	-0.4817	-0.3759	-0.3419			0.0279574	0.00880609	0.000299373	0.00882225		1.6159e-05	0.000299373
659	5	0.03	0.106	0.325			K	658	-1.2725	-1.2465	0.8318	0.7158	-0.6378	-0.6748			0.0281247	0.00919034	0.000305452	0.00881344		-0.000376899	0.000305452
660	3	0.016	0.156	0.702			A	659	1.137	1.265	-0.6661	-0.6281	-0.8548	-0.9008			0.0282921	0.00885577	0.000297413	0.00880463		-5.114e-05	0.000297413
661	5	0.001	0.753	0.209			C	660	1.5322	1.5672	-1.0478	-2.8698					0.0284594	0.00867118	0.000298485	0.00879582		0.000124638	0.000298485
662	5	0.005	0.848	0.124			R	661	-0.5531	-0.3991	0.9178	0.9478	-1.3969	-1.3699			0.0286268	0.00874219	0.000297971	0.00878701		4.4817e-05	0.000297971
663	5	0.004	0.834	0.124			L	662	-0.3934	-0.1744	2.1255	2.0345	-1.6558	-1.5968			0.0287941	0.00844031	0.000295843	0.0087782		0.000337899	0.000295843
664	4	0	0.933	0.014			I	663	-1.8307	-1.8457	1.0651	1.0931	-1.4323	-1.3073			0.0289614	0.00868802	0.000295721	0.0087694		8.1375e-05	0.000295721
665	5	0.001	0.97	0.017			G	664	-0.5924	-0.4894			-2.6935	-2.2545			0.0291288	0.00932355	0.000292191	0.00876058		-0.00056296	0.000292191
666	5	0	0.838	0.145			M	665	-0.5228	-0.6168	3.3984	3.6524	-3.4371	-3.7091			0.0292961	0.00826806	0.000290564	0.00875178		0.000483717	0.000290564
667	5	0.009	0.546	0.394			L	666	-1.5467	-1.7637	3.9921	4.0771	-1.208	-1.502			0.0294635	0.00898658	0.000293363	0.00874297		-0.000243615	0.000293363
668	3	0.011	0.209	0.668			F	667	-0.3222	-0.2182	1.6111	1.8941	-0.3874	-0.1774			0.0296308	0.00859855	0.000289738	0.00873416		0.000135614	0.000289738
669	4	0.006	0.039	0.789			P	668	-0.1173	0.1997	0.3314	0.0594	0.0635	0.5775			0.0297981	0.00871505	0.000292302	0.00872535		1.0307e-05	0.000292302
670	5	0.005	0.051	0.881			G	669	0.4836	0.4096			-0.9267	-0.4067			0.0299655	0.00866228	0.000285612	0.00871654		5.4266e-05	0.000285612
671	5	0.028	0.573	0.365			D	670	-0.8881	-0.9531	-0.2266	-0.0606	-0.2534	-0.3104			0.0301328	0.00912508	0.000286752	0.00870773		-0.000417351	0.000286752
672	5	0.018	0.625	0.236			M	671	-0.2621	-0.0571	0.2992	0.3972	-0.4614	-0.5344			0.0303002	0.00891101	0.000291132	0.00869892		-0.000212091	0.000291132
673	5	0.021	0.21	0.711			V	672	0.7227	0.6337	-0.4387	-0.3307	-0.0229	-0.2489			0.0304675	0.00884977	0.000285324	0.00869011		-0.000159655	0.000285324
674	5	0.01	0.195	0.753			V	673	0.2095	0.0595	-0.4407	-0.3727	-0.3162	-0.3452			0.0306349	0.00842273	0.000283351	0.0086813		0.000258574	0.000283351
675	5	0.007	0.22	0.768			F	674	-0.6503	-0.4373	-0.156	-0.128	-0.0424	-0.3644			0.0308022	0.00803025	0.000283476	0.0086725		0.000642247	0.000283476
676	3	0.095	0.274	0.526			K	675	0.2822	0.3112	-0.0289	0.1931	-0.062	-0.09			0.0309695	0.00846814	0.000283062	0.00866369		0.000195548	0.000283062
677	5	0.131	0.313	0.464			P	676	-0.0415	0.0645	0.049	-0.132	-0.1453	-0.0123			0.0311369	0.00855493	0.000280124	0.00865488		9.9947e-05	0.000280124
678	5	0.112	0.141	0.739			Q	677	0.1071	0.1391	0.0879	-0.0391	0.2558	-0.0522			0.0313042	0.0086414	0.000281789	0.00864607		4.669e-06	0.000281789
679	3	0.164	0.41	0.423			I	678	-0.15	-0.289	0.3557	0.5717	2.2415	2.0305			0.0314716	0.00881604	0.000280628	0.00863726		-0.000178785	0.000280628
							P	679	0.5943	0.6113	-0.186	0.001	0.2931	-0.6479			0.0316389	0.00873288	0.000281443	0.00862845		-0.000104424	0.000281443
							N	680		1.6156		1.4583		0.8573			0.0318062	0.00853532	0.000279263	0.00861965		8.4321e-05	0.000279263
																	0.0319736	0.00833106	0.000276419	0.00861083		0.000279778	0.000276419
																	0.0321409	0.00856277	0.000275258	0.00860045		3.768e-05	0.000275258
																	0.0323083	0.00866567	0.000277796	0.00858978		-7.5891e-05	0.000277796
																	0.0324756	0.00831667	0.000276072	0.0085791		0.000262432	0.000276072
																	0.0326429	0.00817344	0.000271868	0.00856843		0.000394992	0.000271868
																	0.0328103	0.00882139	0.000276125	0.00855775		-0.000263642	0.000276125
																	0.0329776	0.00790944	0.000271683	0.00854708		0.000637635	0.000271683
																	0.033145	0.00892253	0.00027388	0.0085364		-0.000386135	0.00027388
																	0.0333123	0.00881123	0.00027248	0.00852572		-0.000285505	0.00027248
																	0.0334797	0.00874061	0.000270421	0.00851505		-0.00022556	0.000270421
																	0.033647	0.00803057	0.000274251	0.00850437		0.000473798	0.000274251
																	0.0338143	0.0089391	0.000279054	0.0084937		-0.000445405	0.000279054
																	0.0339817	0.0082368	0.000275266	0.00848302		0.000246219	0.000275266
																	0.034149	0.00870297	0.000278493	0.00847235		-0.000230624	0.000278493
																	0.0343164	0.00869654	0.000279937	0.00846167		-0.000234869	0.000279937
																	0.0344837	0.0088564	0.000284935	0.00845099		-0.00040541	0.000284935
																	0.034651	0.00812776	0.000281989	0.00844032		0.000312565	0.000281989
																	0.0348184	0.00846195	0.000283406	0.00842964		-3.2305e-05	0.000283406
																	0.0349857	0.00829572	0.000287164	0.00841897		0.000123249	0.000287164
																	0.0351531	0.00826117	0.000282518	0.00840829		0.000147119	0.000282518
																	0.0353204	0.00848986	0.000288446	0.00839762		-9.2249e-05	0.000288446
																	0.0354877	0.00840325	0.000288436	0.00838694		-1.6311e-05	0.000288436
																	0.0356551	0.00845471	0.000280773	0.00837626		-7.8451e-05	0.000280773
																	0.0358224	0.00803916	0.000288808	0.00836559		0.000326428	0.000288808
																	0.0359898	0.00891849	0.000282582	0.00835491		-0.000563581	0.000282582
																	0.0361571	0.00847109	0.000282119	0.00834424		-0.000126851	0.000282119
																	0.0363245	0.00802979	0.000274866	0.00833356		0.000303766	0.000274866
																	0.0364918	0.00869953	0.000274184	0.00832288		-0.00037665	0.000274184
																	0.0366591	0.00853152	0.000276798	0.00831221		-0.00021931	0.000276798
																	0.0368265	0.00819249	0.000265582	0.00830153		0.000109045	0.000265582
																	0.0369938	0.00839991	0.000270585	0.00829086		-0.000109048	0.000270585
																	0.0371612	0.00784198	0.000265583	0.00828018		0.000438195	0.000265583
																	0.0373285	0.00831008	0.000266659	0.00826951		-4.0575e-05	0.000266659
																	0.0374958	0.00832245	0.000264568	0.00825883		-6.3622e-05	0.000264568
																	0.0376632	0.00853039	0.00026037	0.00824815		-0.000282241	0.00026037
																	0.0378305	0.00832726	0.000263917	0.00823748		-8.9777e-05	0.000263917
																	0.0379979	0.00807215	0.000260273	0.0082268		0.000154655	0.000260273
																	0.0381652	0.00772732	0.000257941	0.00821613		0.000488805	0.000257941
																	0.0383325	0.0082195	0.000259656	0.00820545		-1.4046e-05	0.000259656
																	0.0384999	0.00778599	0.000257843	0.00819477		0.000408788	0.000257843
																	0.0386672	0.00818164	0.000260553	0.0081841		2.466e-06	0.000260553
																	0.0388346	0.00838051	0.000257175	0.00817342		-0.000207088	0.000257175
																	0.0390019	0.00825063	0.000258375	0.00816275		-8.7881e-05	0.000258375
																	0.0391693	0.00818319	0.000254558	0.00815207		-3.1123e-05	0.000254558
																	0.0393366	0.00849567	0.000256067	0.0081414		-0.000354277	0.000256067
																	0.0395039	0.00777621	0.000254597	0.00813072		0.000354516	0.000254597
																	0.0396713	0.00831812	0.000251275	0.00812004		-0.000198072	0.000251275
																	0.0398386	0.00824811	0.000252315	0.00810937		-0.000138739	0.000252315
																	0.040006	0.00788786	0.00024896	0.00809864		0.00021078	0.00024896
																	0.0401733	0.00822483	0.00025157	0.00808653		-0.000138298	0.00025157
																	0.0403406	0.00829458	0.000250948	0.00807442		-0.000220154	0.000250948
																	0.040508	0.00811888	0.00024656	0.00806231		-5.6573e-05	0.00024656
																	0.0406753	0.0081252	0.000249438	0.0080502		-7.5001e-05	0.000249438
																	0.0408427	0.00810286	0.000243574	0.00803809		-6.4768e-05	0.000243574
																	0.04101	0.00763691	0.000247072	0.00802598		0.000389068	0.000247072
																	0.0411773	0.00768087	0.000243972	0.00801387		0.000333007	0.000243972
																	0.0413447	0.00807287	0.000242875	0.00800176		-7.1113e-05	0.000242875
																	0.041512	0.00770565	0.000245345	0.00798965		0.000284002	0.000245345
																	0.0416794	0.00811363	0.000241679	0.00797754		-0.000136095	0.000241679
																	0.0418467	0.00839898	0.000246242	0.00796543		-0.000433551	0.000246242
																	0.0420141	0.00821422	0.000241131	0.00795332		-0.000260903	0.000241131
																	0.0421814	0.0083317	0.000243839	0.00794121		-0.000390495	0.000243839
																	0.0423487	0.00844923	0.000247324	0.0079291		-0.000520132	0.000247324
																	0.0425161	0.00794789	0.00023966	0.00791699		-3.0902e-05	0.00023966
																	0.0426834	0.00811334	0.000244464	0.00790488		-0.000208457	0.000244464
																	0.0428508	0.00790149	0.000240972	0.00789276		-8.729e-06	0.000240972
																	0.0430181	0.008086	0.000243177	0.00788066		-0.000205347	0.000243177
																	0.0431854	0.00773615	0.000242535	0.00786855		0.000132395	0.000242535
																	0.0433528	0.0079522	0.000239162	0.00785644		-9.5761e-05	0.000239162
																	0.0435201	0.00777269	0.00024384	0.00784433		7.1638e-05	0.00024384
																	0.0436875	0.00815624	0.00023986	0.00783221		-0.000324027	0.00023986
																	0.0438548	0.0076398	0.00023963	0.00782011		0.000180301	0.00023963
																	0.0440221	0.00784419	0.000239644	0.007808		-3.6187e-05	0.000239644
																	0.0441895	0.00781857	0.000237722	0.00779588		-2.2683e-05	0.000237722
																	0.0443568	0.00784756	0.000241564	0.00778378		-6.3788e-05	0.000241564
																	0.0445242	0.00815386	0.000236853	0.00777166		-0.0003822	0.000236853
																	0.0446915	0.00769338	0.000239145	0.00775955		6.6178e-05	0.000239145
																	0.0448589	0.00786054	0.000234824	0.00774744		-0.000113101	0.000234824
																	0.0450262	0.00745194	0.000237265	0.00773533		0.000283392	0.000237265
																	0.0451935	0.00758404	0.000237259	0.00772323		0.000139183	0.000237259
																	0.0453609	0.00774543	0.000233075	0.00771111		-3.4318e-05	0.000233075
																	0.0455282	0.00794288	0.000236788	0.007699		-0.000243881	0.000236788
																	0.0456956	0.00789475	0.000233841	0.00768689		-0.000207867	0.000233841
																	0.0458629	0.00816765	0.000236547	0.00767478		-0.000492873	0.000236547
																	0.0460302	0.00791365	0.000233066	0.00766267		-0.000250974	0.000233066
																	0.0461976	0.00788781	0.000233652	0.00765056		-0.000237251	0.000233652
																	0.0463649	0.007454	0.000232932	0.00763845		0.000184452	0.000232932
																	0.0465323	0.00776737	0.000232123	0.00762634		-0.000141031	0.000232123
																	0.0466996	0.00764115	0.00023038	0.00761423		-2.6922e-05	0.00023038
																	0.046867	0.00777982	0.000232039	0.00760211		-0.000177708	0.000232039
																	0.0470343	0.00754986	0.000230414	0.00759001		4.015e-05	0.000230414
																	0.0472016	0.00791472	0.000233342	0.0075779		-0.00033682	0.000233342
																	0.047369	0.0076622	0.000228923	0.00756579		-9.641e-05	0.000228923
																	0.0475363	0.00763106	0.000229591	0.00755368		-7.7379e-05	0.000229591
																	0.0477037	0.00751967	0.000228733	0.00754156		2.1897e-05	0.000228733
																	0.047871	0.00718627	0.000233063	0.00752946		0.000343186	0.000233063
																	0.0480383	0.00703876	0.000236611	0.00751712		0.00047836	0.000236611
																	0.0482057	0.00752331	0.000236817	0.00750402		-1.9298e-05	0.000236817
																	0.048373	0.0073502	0.000239962	0.00749092		0.000140719	0.000239962
																	0.0485404	0.00721537	0.000240769	0.00747781		0.000262435	0.000240769
																	0.0487077	0.00790703	0.000244591	0.00746471		-0.000442319	0.000244591
																	0.048875	0.00749059	0.000243067	0.00745161		-3.8973e-05	0.000243067
																	0.0490424	0.0074335	0.000243277	0.00743851		5.003e-06	0.000243277
																	0.0492097	0.00692325	0.000244366	0.00742541		0.000502161	0.000244366
																	0.0493771	0.00715157	0.000242848	0.0074123		0.000260735	0.000242848
																	0.0495444	0.00756249	0.000245234	0.0073992		-0.000163286	0.000245234
																	0.0497118	0.00737055	0.000241956	0.0073861		1.5548e-05	0.000241956
																	0.0498791	0.00732135	0.000246054	0.007373		5.1648e-05	0.000246054
																	0.0500464	0.00728506	0.000246294	0.0073599		7.4843e-05	0.000246294
																	0.0502138	0.00763947	0.000239748	0.00734679		-0.000292681	0.000239748
																	0.0503811	0.00722764	0.00023728	0.00733369		0.00010605	0.00023728
																	0.0505485	0.00695447	0.000229627	0.00732059		0.000366113	0.000229627
																	0.0507158	0.00750835	0.000233815	0.00730749		-0.000200862	0.000233815
																	0.0508831	0.0071646	0.000228682	0.00729439		0.000129791	0.000228682
																	0.0510505	0.00749739	0.000228653	0.00728128		-0.000216109	0.000228653
																	0.0512178	0.00721862	0.000228604	0.00726818		4.9561e-05	0.000228604
																	0.0513852	0.00720309	0.000223949	0.00725508		5.1992e-05	0.000223949
																	0.0515525	0.00715373	0.000226525	0.00724198		8.825e-05	0.000226525
																	0.0517198	0.0072103	0.000221644	0.00722888		1.8586e-05	0.000221644
																	0.0518872	0.00767826	0.000226774	0.00721577		-0.000462485	0.000226774
																	0.0520545	0.00704357	0.000223871	0.00720268		0.000159107	0.000223871
																	0.0522219	0.00730021	0.000221033	0.00718957		-0.000110637	0.000221033
																	0.0523892	0.00760156	0.000223988	0.00717647		-0.000425094	0.000223988
																	0.0525566	0.00715713	0.000218471	0.00716336		6.232e-06	0.000218471
																	0.0527239	0.0072474	0.000222653	0.00715027		-9.7136e-05	0.000222653
																	0.0528912	0.00730671	0.000219199	0.00713717		-0.000169545	0.000219199
																	0.0530586	0.00699834	0.000217491	0.00712406		0.000125723	0.000217491
																	0.0532259	0.00694019	0.000218768	0.00711096		0.000170774	0.000218768
																	0.0533933	0.00708949	0.000215054	0.00709786		8.37e-06	0.000215054
																	0.0535606	0.00727158	0.000217673	0.00708476		-0.000186828	0.000217673
																	0.0537279	0.00728726	0.000216486	0.00707166		-0.000215601	0.000216486
																	0.0538953	0.0070663	0.000214969	0.00705855		-7.752e-06	0.000214969
																	0.0540626	0.00715899	0.000217857	0.00704545		-0.000113541	0.000217857
																	0.05423	0.00719712	0.000212742	0.00703234		-0.000164771	0.000212742
																	0.0543973	0.00702602	0.000216428	0.00701925		-6.769e-06	0.000216428
																	0.0545646	0.00686004	0.000212466	0.00700615		0.000146105	0.000212466
																	0.054732	0.00698032	0.000213834	0.00699304		1.272e-05	0.000213834
																	0.0548993	0.00711174	0.000216976	0.00697994		-0.000131794	0.000216976
																	0.0550667	0.00684056	0.000213197	0.00696684		0.000126272	0.000213197
																	0.055234	0.00666406	0.000215648	0.00695374		0.000289674	0.000215648
																	0.0554014	0.00677033	0.000214892	0.00694063		0.000170303	0.000214892
																	0.0555687	0.00720849	0.00021403	0.00692753		-0.000280961	0.00021403
																	0.055736	0.0068828	0.000214541	0.00691443		3.1636e-05	0.000214541
																	0.0559034	0.00649663	0.000212443	0.00690133		0.000404693	0.000212443
																	0.0560707	0.00719542	0.000215702	0.006888		-0.000307425	0.000215702
																	0.0562381	0.00662056	0.000216295	0.00687435		0.000253791	0.000216295
																	0.0564054	0.00705401	0.000220595	0.00686071		-0.000193299	0.000220595
																	0.0565727	0.00690716	0.000222407	0.00684707		-6.0092e-05	0.000222407
																	0.0567401	0.00702979	0.000223373	0.00683342		-0.000196368	0.000223373
																	0.0569074	0.0071413	0.000225332	0.00681978		-0.000321524	0.000225332
																	0.0570748	0.00669983	0.000225058	0.00680613		0.000106302	0.000225058
																	0.0572421	0.00689105	0.000227862	0.00679249		-9.8558e-05	0.000227862
																	0.0574094	0.00674353	0.000224988	0.00677885		3.5322e-05	0.000224988
																	0.0575768	0.0067904	0.000228819	0.0067652		-2.52e-05	0.000228819
																	0.0577441	0.00679424	0.00022891	0.00675156		-4.2686e-05	0.00022891
																	0.0579115	0.00657046	0.000230478	0.00673791		0.000167452	0.000230478
																	0.0580788	0.00646265	0.000230773	0.00672427		0.000261617	0.000230773
																	0.0582462	0.00699253	0.000228862	0.00671062		-0.000281915	0.000228862
																	0.0584135	0.00640512	0.000231593	0.00669698		0.000291858	0.000231593
																	0.0585808	0.00626994	0.000230758	0.00668334		0.000413392	0.000230758
																	0.0587482	0.00699022	0.000231927	0.00666969		-0.000320527	0.000231927
																	0.0589155	0.00672276	0.000234226	0.00665605		-6.6717e-05	0.000234226
																	0.0590829	0.00672066	0.000230234	0.0066424		-7.8265e-05	0.000230234
																	0.0592502	0.00694152	0.000237759	0.00662876		-0.000312767	0.000237759
																	0.0594175	0.00704123	0.000231593	0.00661512		-0.00042611	0.000231593
																	0.0595849	0.00663543	0.000236396	0.00660147		-3.3963e-05	0.000236396
																	0.0597522	0.00644025	0.000233392	0.00658783		0.000147581	0.000233392
																	0.0599196	0.00665332	0.000234885	0.00657418		-7.9142e-05	0.000234885
																	0.0600869	0.00649968	0.000238399	0.00656054		6.0856e-05	0.000238399
																	0.0602543	0.00662297	0.000227639	0.00654689		-7.6081e-05	0.000227639
																	0.0604216	0.00634206	0.000225756	0.00653325		0.00019119	0.000225756
																	0.0605889	0.00632266	0.000223569	0.00651961		0.000196945	0.000223569
																	0.0607563	0.00667368	0.000224799	0.00650596		-0.000167723	0.000224799
																	0.0609236	0.00638644	0.000223842	0.00649232		0.000105877	0.000223842
																	0.061091	0.00635397	0.00021745	0.00647867		0.000124696	0.00021745
																	0.0612583	0.00666354	0.000222495	0.00646503		-0.000198519	0.000222495
																	0.0614256	0.0065458	0.000218052	0.00645138		-9.4416e-05	0.000218052
																	0.061593	0.00652592	0.000218189	0.00643774		-8.818e-05	0.000218189
																	0.0617603	0.00650312	0.000217438	0.0064241		-7.9023e-05	0.000217438
																	0.0619277	0.0064033	0.000214998	0.00641045		7.149e-06	0.000214998
																	0.062095	0.00635321	0.000218388	0.00639681		4.3591e-05	0.000218388
																	0.0622623	0.0063613	0.000213529	0.00638316		2.1862e-05	0.000213529
																	0.0624297	0.00634104	0.000215279	0.00636952		2.8479e-05	0.000215279
																	0.062597	0.00616313	0.000212048	0.00635587		0.000192742	0.000212048
																	0.0627644	0.00675598	0.000213267	0.00634222		-0.000413757	0.000213267
																	0.0629317	0.00633403	0.000215166	0.00632858		-5.444e-06	0.000215166
																	0.0630991	0.00663132	0.000211793	0.00631493		-0.000316386	0.000211793
																	0.0632664	0.00588389	0.000211158	0.0063013		0.000417409	0.000211158
																	0.0634337	0.00648556	0.000210577	0.00628765		-0.000197904	0.000210577
																	0.0636011	0.00609735	0.000210055	0.00627401		0.00017665	0.000210055
																	0.0637684	0.00610046	0.000211948	0.00626036		0.000159905	0.000211948
																	0.0639358	0.00594314	0.000205694	0.00624671		0.000303574	0.000205694
																	0.0641031	0.00625545	0.000210468	0.006233		-2.2449e-05	0.000210468
																	0.0642704	0.00614788	0.000208254	0.00621923		7.1352e-05	0.000208254
																	0.0644378	0.00637262	0.000209613	0.00620545		-0.000167168	0.000209613
																	0.0646051	0.00634708	0.000208143	0.00619168		-0.000155393	0.000208143
																	0.0647725	0.00611586	0.000206261	0.00617791		6.2044e-05	0.000206261
																	0.0649398	0.00599964	0.000207954	0.00616414		0.000164505	0.000207954
																	0.0651071	0.00567996	0.000204025	0.00615037		0.000470415	0.000204025
																	0.0652745	0.00584058	0.000206521	0.0061366		0.000296015	0.000206521
																	0.0654418	0.0060392	0.000204726	0.00612283		8.3625e-05	0.000204726
																	0.0656092	0.00624001	0.000205266	0.00610905		-0.000130958	0.000205266
																	0.0657765	0.00582096	0.000204888	0.00609529		0.000274325	0.000204888
																	0.0659439	0.00599469	0.000202048	0.00608151		8.6819e-05	0.000202048
																	0.0661112	0.00561612	0.000202465	0.00606774		0.000451619	0.000202465
																	0.0662785	0.00571941	0.000200937	0.00605398		0.000334564	0.000200937
																	0.0664459	0.00647211	0.000203446	0.0060402		-0.000431913	0.000203446
																	0.0666132	0.00598525	0.000201409	0.00602643		4.1182e-05	0.000201409
																	0.0667806	0.00628763	0.00020002	0.00601266		-0.000274979	0.00020002
																	0.0669479	0.00624276	0.000202025	0.00599889		-0.000243873	0.000202025
																	0.0671152	0.00615252	0.000200272	0.00598512		-0.000167399	0.000200272
																	0.0672826	0.00580881	0.000199691	0.00597135		0.000162534	0.000199691
																	0.0674499	0.00613793	0.000199755	0.00595758		-0.000180352	0.000199755
																	0.0676173	0.00611971	0.000200001	0.0059438		-0.000175906	0.000200001
																	0.0677846	0.00577594	0.000199019	0.00593003		0.000154093	0.000199019
																	0.0679519	0.00613784	0.00019814	0.00591627		-0.000221568	0.00019814
																	0.0681193	0.00643349	0.000198828	0.00590249		-0.000530994	0.000198828
																	0.0682866	0.00604023	0.000197144	0.00588872		-0.00015151	0.000197144
																	0.068454	0.00576694	0.000198414	0.00587495		0.000108011	0.000198414
																	0.0686213	0.00627521	0.000199493	0.00586118		-0.00041403	0.000199493
																	0.0687887	0.00523845	0.000195487	0.0058474		0.000608959	0.000195487
																	0.068956	0.00597118	0.000197497	0.00583364		-0.000137547	0.000197497
																	0.0691233	0.00557756	0.000196049	0.00581987		0.000242305	0.000196049
																	0.0692907	0.00580952	0.000197624	0.00580609		-3.422e-06	0.000197624
																	0.069458	0.00561174	0.000195147	0.00579233		0.00018058	0.000195147
																	0.0696254	0.00588528	0.000195027	0.00577855		-0.000106733	0.000195027
																	0.0697927	0.00602974	0.000198222	0.00576478		-0.000264961	0.000198222
																	0.06996	0.00560535	0.000194507	0.00575101		0.000145663	0.000194507
																	0.0701274	0.00569616	0.000195884	0.00573724		4.1082e-05	0.000195884
																	0.0702947	0.00561866	0.00019372	0.00572347		0.000104808	0.00019372
																	0.0704621	0.00565656	0.000194698	0.00570969		5.313e-05	0.000194698
																	0.0706294	0.00564465	0.000196329	0.00569593		5.1273e-05	0.000196329
																	0.0707967	0.00542837	0.000192168	0.00568216		0.000253793	0.000192168
																	0.0709641	0.00594715	0.000195549	0.00566838		-0.000278764	0.000195549
																	0.0711314	0.00565903	0.00019177	0.00565462		-4.412e-06	0.00019177
																	0.0712988	0.00585682	0.000195247	0.00564084		-0.000215983	0.000195247
																	0.0714661	0.00579554	0.000193434	0.00562707		-0.000168463	0.000193434
																	0.0716335	0.00530578	0.000191188	0.0056133		0.000307517	0.000191188
																	0.0718008	0.00555405	0.000193309	0.00559953		4.5476e-05	0.000193309
																	0.0719681	0.00548801	0.000190811	0.00558576		9.7747e-05	0.000190811
																	0.0721355	0.00564076	0.000191905	0.00557218		-6.8579e-05	0.000191905
																	0.0723028	0.00546614	0.000190038	0.00555865		9.251e-05	0.000190038
																	0.0724702	0.00544165	0.000191003	0.00554512		0.000103465	0.000191003
																	0.0726375	0.00555166	0.000191347	0.00553159		-2.0072e-05	0.000191347
																	0.0728048	0.00557865	0.00019122	0.00551806		-6.0591e-05	0.00019122
																	0.0729722	0.00545813	0.000190457	0.00550453		4.6395e-05	0.000190457
																	0.0731395	0.00578067	0.00018943	0.005491		-0.000289676	0.00018943
																	0.0733069	0.00546494	0.000188703	0.00547746		1.252e-05	0.000188703
																	0.0734742	0.00575201	0.0001908	0.00546394		-0.000288075	0.0001908
																	0.0736416	0.00568396	0.000188384	0.0054504		-0.000233564	0.000188384
																	0.0738089	0.00570027	0.00018873	0.00543687		-0.000263399	0.00018873
																	0.0739762	0.00587038	0.000188706	0.00542335		-0.000447034	0.000188706
																	0.0741436	0.00536209	0.000187472	0.00540981		4.7721e-05	0.000187472
																	0.0743109	0.00536417	0.000186757	0.00539628		3.2115e-05	0.000186757
																	0.0744783	0.00535732	0.000187872	0.00538275		2.5421e-05	0.000187872
																	0.0746456	0.00509866	0.000185223	0.00536922		0.000270561	0.000185223
																	0.0748129	0.00531396	0.000184618	0.00535569		4.1732e-05	0.000184618
																	0.0749803	0.00538946	0.000186538	0.00534216		-4.7301e-05	0.000186538
																	0.0751476	0.0053535	0.000184057	0.00532863		-2.4869e-05	0.000184057
																	0.075315	0.00502048	0.000184672	0.00531509		0.000294612	0.000184672
																	0.0754823	0.00532779	0.000185065	0.00530156		-2.6226e-05	0.000185065
																	0.0756496	0.00527317	0.000183956	0.00528804		1.4869e-05	0.000183956
																	0.075817	0.00578545	0.000185897	0.0052745		-0.000510944	0.000185897
																	0.0759843	0.00520392	0.000181771	0.00526097		5.7058e-05	0.000181771
																	0.0761517	0.00541051	0.000184782	0.00524744		-0.000163069	0.000184782
																	0.076319	0.00516787	0.000182605	0.00523391		6.6039e-05	0.000182605
																	0.0764864	0.00529107	0.000182589	0.00522038		-7.0692e-05	0.000182589
																	0.0766537	0.00481938	0.00018261	0.00520685		0.000387466	0.00018261
																	0.076821	0.00492467	0.000179756	0.00519332		0.000268646	0.000179756
																	0.0769884	0.00527215	0.000185166	0.00517978		-9.2362e-05	0.000185166
																	0.0771557	0.00539073	0.000182033	0.00516626		-0.000224471	0.000182033
																	0.0773231	0.00520532	0.000182534	0.00515272		-5.2594e-05	0.000182534
																	0.0774904	0.00522555	0.00018275	0.00513919		-8.6358e-05	0.00018275
																	0.0776577	0.00545665	0.000180649	0.00512567		-0.000330986	0.000180649
																	0.0778251	0.00492486	0.000182618	0.00511213		0.000187268	0.000182618
																	0.0779924	0.00516301	0.000181357	0.0050986		-6.4413e-05	0.000181357
																	0.0781598	0.0053139	0.000181754	0.00508507		-0.000228829	0.000181754
																	0.0783271	0.00519848	0.00018131	0.00507154		-0.000126941	0.00018131
																	0.0784944	0.00504343	0.000180854	0.00505801		1.4585e-05	0.000180854
																	0.0786618	0.00492745	0.000181335	0.00504448		0.000117026	0.000181335
																	0.0788291	0.00522789	0.000179712	0.00503095		-0.000196944	0.000179712
																	0.0789965	0.00512329	0.000179859	0.00501741		-0.000105881	0.000179859
																	0.0791638	0.00481695	0.000179845	0.00500388		0.000186932	0.000179845
																	0.0793312	0.0050426	0.000180115	0.00499035		-5.225e-05	0.000180115
																	0.0794985	0.00469557	0.00017852	0.00497682		0.000281253	0.00017852
																	0.0796658	0.00470932	0.000178788	0.00496329		0.000253978	0.000178788
																	0.0798332	0.0049611	0.000179363	0.00494976		-1.1337e-05	0.000179363
																	0.0800005	0.00470428	0.000177995	0.00493623		0.000231954	0.000177995
																	0.0801679	0.00506203	0.000178627	0.00492324		-0.000138788	0.000178627
																	0.0803352	0.00478632	0.000177668	0.00491026		0.000123941	0.000177668
																	0.0805025	0.00454885	0.000176601	0.00489728		0.00034843	0.000176601
																	0.0806699	0.00501973	0.000178244	0.00488429		-0.000135447	0.000178244
																	0.0808372	0.00501878	0.000178987	0.0048713		-0.000147477	0.000178987
																	0.0810046	0.00486495	0.000175622	0.00485831		-6.643e-06	0.000175622
																	0.0811719	0.00453192	0.000176742	0.00484533		0.000313411	0.000176742
																	0.0813392	0.0047596	0.000177466	0.00483235		7.2743e-05	0.000177466
																	0.0815066	0.00502512	0.000176299	0.00481935		-0.000205763	0.000176299
																	0.0816739	0.00506265	0.000176251	0.00480637		-0.000256275	0.000176251
																	0.0818413	0.00446572	0.000175531	0.00479338		0.000327663	0.000175531
																	0.0820086	0.00482532	0.00017592	0.0047804		-4.4919e-05	0.00017592
																	0.082176	0.004699	0.000175321	0.00476741		6.8407e-05	0.000175321
																	0.0823433	0.00454893	0.000175021	0.00475442		0.000205498	0.000175021
																	0.0825106	0.00472209	0.000174428	0.00474144		1.9351e-05	0.000174428
																	0.082678	0.00443815	0.000174872	0.00472845		0.000290306	0.000174872
																	0.0828453	0.00471134	0.000174857	0.00471547		4.125e-06	0.000174857
																	0.0830127	0.00435562	0.000173487	0.00470248		0.000346859	0.000173487
																	0.08318	0.00461211	0.000174196	0.00468949		7.7388e-05	0.000174196
																	0.0833473	0.00497577	0.000174225	0.00467651		-0.000299262	0.000174225
																	0.0835147	0.00476962	0.000174137	0.00466352		-0.0001061	0.000174137
																	0.083682	0.00477879	0.000173477	0.00465054		-0.000128253	0.000173477
																	0.0838494	0.00458859	0.000173099	0.00463755		4.8959e-05	0.000173099
																	0.0840167	0.00467031	0.000173551	0.00462456		-4.5742e-05	0.000173551
																	0.084184	0.00467428	0.000172669	0.00461158		-6.2702e-05	0.000172669
																	0.0843514	0.00473155	0.000173715	0.00459859		-0.000132964	0.000173715
																	0.0845187	0.0043918	0.000171002	0.00458561		0.000193808	0.000171002
																	0.0846861	0.00431277	0.000171993	0.00457262		0.000259848	0.000171993
																	0.0848534	0.00443584	0.000171813	0.00455963		0.000123793	0.000171813
																	0.0850208	0.00455041	0.000171984	0.00454664		-3.765e-06	0.000171984
																	0.0851881	0.00455637	0.000170964	0.00453366		-2.271e-05	0.000170964
																	0.0853554	0.00474086	0.000172011	0.00452068		-0.000220179	0.000172011
																	0.0855228	0.00471475	0.000172112	0.00450769		-0.000207059	0.000172112
																	0.0856901	0.00459312	0.000169775	0.0044947		-9.8419e-05	0.000169775
																	0.0858575	0.00427863	0.000170525	0.00448171		0.000203087	0.000170525
																	0.0860248	0.00455616	0.000170322	0.00446873		-8.7434e-05	0.000170322
																	0.0861921	0.00458031	0.000170467	0.00445575		-0.000124562	0.000170467
																	0.0863595	0.00464977	0.000170936	0.00444276		-0.000207012	0.000170936
																	0.0865268	0.00453834	0.000168728	0.00442977		-0.000108567	0.000168728
																	0.0866942	0.00473771	0.000169547	0.00441678		-0.00032093	0.000169547
																	0.0868615	0.00420809	0.00016819	0.0044038		0.000195713	0.00016819
																	0.0870289	0.00456083	0.000170812	0.00439081		-0.00017002	0.000170812
																	0.0871962	0.00403767	0.000168978	0.00437783		0.000340151	0.000168978
																	0.0873635	0.00410487	0.000166452	0.00436484		0.000259972	0.000166452
																	0.0875309	0.00415768	0.000169737	0.00435185		0.000194169	0.000169737
																	0.0876982	0.00447344	0.000167732	0.00433887		-0.000134575	0.000167732
																	0.0878656	0.00438232	0.000168407	0.00432588		-5.6445e-05	0.000168407
																	0.0880329	0.00429592	0.000168333	0.00431305		1.713e-05	0.000168333
																	0.0882002	0.00442219	0.000167121	0.00430084		-0.000121349	0.000167121
																	0.0883676	0.00433138	0.000168778	0.00428863		-4.2749e-05	0.000168778
																	0.0885349	0.00446089	0.000166211	0.00427642		-0.000184467	0.000166211
																	0.0887023	0.00428906	0.000166515	0.00426421		-2.4853e-05	0.000166515
																	0.0888696	0.00420621	0.000166625	0.004252		4.579e-05	0.000166625
																	0.0890369	0.00432562	0.000167108	0.00423979		-8.5826e-05	0.000167108
																	0.0892043	0.00409199	0.000167781	0.00422758		0.000135583	0.000167781
																	0.0893716	0.00402869	0.000164993	0.00421537		0.000186683	0.000164993
																	0.089539	0.0039075	0.000166201	0.00420316		0.000295657	0.000166201
																	0.0897063	0.00416813	0.000166206	0.00419095		2.2819e-05	0.000166206
																	0.0898737	0.00440767	0.000166003	0.00417873		-0.000228935	0.000166003
																	0.090041	0.00434605	0.000166684	0.00416653		-0.000179523	0.000166684
																	0.0902083	0.00417353	0.000163994	0.00415432		-1.9214e-05	0.000163994
																	0.0903757	0.00396416	0.000165796	0.00414211		0.000177945	0.000165796
																	0.090543	0.0039589	0.000164817	0.0041299		0.000170994	0.000164817
																	0.0907104	0.00446061	0.000165639	0.00411768		-0.000342922	0.000165639
																	0.0908777	0.00432796	0.000165123	0.00410548		-0.000222482	0.000165123
																	0.091045	0.0038099	0.000163953	0.00409327		0.000283368	0.000163953
																	0.0912124	0.00422138	0.00016579	0.00408106		-0.000140329	0.00016579
																	0.0913797	0.00408528	0.000163046	0.00406885		-1.6433e-05	0.000163046
																	0.0915471	0.00420389	0.000165114	0.00405663		-0.000147256	0.000165114
																	0.0917144	0.00398147	0.000165759	0.00404443		6.296e-05	0.000165759
																	0.0918817	0.0040033	0.000169557	0.00403222		2.8918e-05	0.000169557
																	0.0920491	0.00392695	0.000170004	0.00402001		9.3057e-05	0.000170004
																	0.0922164	0.00418468	0.00017017	0.0040078		-0.000176887	0.00017017
																	0.0923838	0.00383652	0.000171089	0.00399558		0.000159066	0.000171089
																	0.0925511	0.00395236	0.000170525	0.00398338		3.1018e-05	0.000170525
																	0.0927185	0.00395476	0.000173103	0.00397116		1.6402e-05	0.000173103
																	0.0928858	0.00426698	0.000172848	0.00395896		-0.000308023	0.000172848
																	0.0930531	0.00371758	0.000172819	0.00394675		0.000229168	0.000172819
																	0.0932205	0.0040456	0.000175561	0.00393453		-0.000111069	0.000175561
																	0.0933878	0.00402842	0.000173814	0.00392233		-0.000106096	0.000173814
																	0.0935552	0.00402169	0.000175653	0.00391011		-0.000111582	0.000175653
																	0.0937225	0.00390842	0.000173397	0.00389791		-1.0512e-05	0.000173397
																	0.0938898	0.00379319	0.000175394	0.0038857		9.2513e-05	0.000175394
																	0.0940572	0.00375951	0.000177402	0.00387348		0.000113974	0.000177402
																	0.0942245	0.00371165	0.00017437	0.00386128		0.000149631	0.00017437
																	0.0943919	0.00390093	0.000177217	0.00384906		-5.1864e-05	0.000177217
																	0.0945592	0.00355683	0.000175449	0.00383686		0.000280022	0.000175449
																	0.0947265	0.00367616	0.000177761	0.00382465		0.000148485	0.000177761
																	0.0948939	0.00354491	0.000177279	0.00381243		0.000267525	0.000177279
																	0.0950612	0.00382673	0.000177192	0.00380023		-2.6499e-05	0.000177192
																	0.0952286	0.00390289	0.000180365	0.00378801		-0.000114873	0.000180365
																	0.0953959	0.00367281	0.000176515	0.00377581		0.000102999	0.000176515
																	0.0955633	0.00393579	0.000179641	0.00376359		-0.000172202	0.000179641
																	0.0957306	0.00377568	0.000175663	0.00375138		-2.4291e-05	0.000175663
																	0.0958979	0.00375991	0.00017215	0.00373918		-2.073e-05	0.00017215
																	0.0960653	0.00392579	0.00017405	0.00372733		-0.000198459	0.00017405
																	0.0962326	0.00372729	0.000171357	0.00371606		-1.123e-05	0.000171357
																	0.0964	0.00342202	0.00017023	0.00370479		0.000282766	0.00017023
																	0.0965673	0.00356923	0.000168575	0.00369352		0.000124295	0.000168575
																	0.0967346	0.0036393	0.000169558	0.00368225		4.2956e-05	0.000169558
																	0.096902	0.00373441	0.000170236	0.00367098		-6.3429e-05	0.000170236
																	0.0970693	0.00381803	0.000167883	0.00365971		-0.000158321	0.000167883
																	0.0972367	0.00338302	0.000168017	0.00364844		0.000265419	0.000168017
																	0.097404	0.00358187	0.000166762	0.00363717		5.5298e-05	0.000166762
																	0.0975713	0.00358613	0.000167116	0.0036259		3.9778e-05	0.000167116
																	0.0977387	0.00351611	0.000165546	0.00361463		9.8522e-05	0.000165546
																	0.097906	0.00343309	0.000164852	0.00360336		0.000170278	0.000164852
																	0.0980734	0.0034645	0.00016589	0.00359209		0.000127589	0.00016589
																	0.0982407	0.00343233	0.000164551	0.00358082		0.000148493	0.000164551
																	0.0984081	0.00349908	0.000164784	0.00356955		7.0468e-05	0.000164784
																	0.0985754	0.00387619	0.00016406	0.00355828		-0.000317913	0.00016406
																	0.0987427	0.00361298	0.000163909	0.00354701		-6.5964e-05	0.000163909
																	0.0989101	0.00314138	0.000163755	0.00353574		0.000394362	0.000163755
																	0.0990774	0.00360861	0.000163569	0.00352447		-8.4142e-05	0.000163569
																	0.0992448	0.00363176	0.000163378	0.0035132		-0.000118565	0.000163378
																	0.0994121	0.00374844	0.000162186	0.00350193		-0.000246504	0.000162186
																	0.0995794	0.00345326	0.000162901	0.00349066		3.7405e-05	0.000162901
																	0.0997468	0.00329858	0.000162976	0.00347939		0.000180814	0.000162976
																	0.0999141	0.00358392	0.000161701	0.00346812		-0.000115795	0.000161701
																	0.100081	0.00336454	0.000162583	0.00345688		9.2347e-05	0.000162583
																	0.100249	0.0032836	0.00016095	0.00344557		0.000161967	0.00016095
																	0.100416	0.00375636	0.000162808	0.00343432		-0.000322043	0.000162808
																	0.100583	0.00358533	0.000160867	0.00342307		-0.000162255	0.000160867
																	0.100751	0.00358208	0.000161543	0.00341176		-0.000170325	0.000161543
																	0.100918	0.00353629	0.000161488	0.00340051		-0.000135782	0.000161488
																	0.101086	0.00354227	0.000159827	0.0033892		-0.00015307	0.000159827
																	0.101253	0.00329302	0.000161692	0.00337795		8.4934e-05	0.000161692
																	0.10142	0.0035798	0.000160139	0.0033667		-0.000213095	0.000160139
																	0.101588	0.00347514	0.000160556	0.00335539		-0.000119755	0.000160556
																	0.101755	0.00318605	0.000161159	0.00334414		0.000158092	0.000161159
																	0.101922	0.0033441	0.000159666	0.0033329		-1.1209e-05	0.000159666
																	0.10209	0.00325674	0.000160555	0.00332158		6.4841e-05	0.000160555
																	0.102257	0.0031407	0.000158321	0.00331033		0.000169637	0.000158321
																	0.102424	0.00331129	0.000160306	0.00329909		-1.2202e-05	0.000160306
																	0.102592	0.0033933	0.000159164	0.00328777		-0.000105531	0.000159164
																	0.102759	0.00329886	0.000159986	0.00327653		-2.2334e-05	0.000159986
																	0.102926	0.00305866	0.000159478	0.00326528		0.000206619	0.000159478
																	0.103094	0.00314863	0.000157931	0.00325396		0.000105328	0.000157931
																	0.103261	0.0031887	0.000159527	0.00324272		5.4016e-05	0.000159527
																	0.103428	0.00305344	0.000158006	0.00323147		0.000178025	0.000158006
																	0.103596	0.00295859	0.000158095	0.00322016		0.000261562	0.000158095
																	0.103763	0.00307826	0.00015884	0.00320891		0.000130649	0.00015884
																	0.10393	0.00324982	0.000156621	0.00319766		-5.2157e-05	0.000156621
																	0.104098	0.00303049	0.000158058	0.00318695		0.000156465	0.000158058
																	0.104265	0.00308886	0.000156404	0.00317674		8.7879e-05	0.000156404
																	0.104432	0.0031856	0.000157011	0.00316653		-1.9072e-05	0.000157011
																	0.1046	0.00323017	0.000157114	0.00315625		-7.3917e-05	0.000157114
																	0.104767	0.00299597	0.000156268	0.00314604		0.000150072	0.000156268
																	0.104934	0.00318819	0.000157374	0.00313582		-5.2365e-05	0.000157374
																	0.105102	0.0029837	0.000154481	0.00312555		0.000141849	0.000154481
																	0.105269	0.00326677	0.000156716	0.00311534		-0.000151434	0.000156716
																	0.105436	0.00311498	0.000156321	0.00310512		-9.862e-06	0.000156321
																	0.105604	0.00295592	0.000155842	0.00309485		0.000138931	0.000155842
																	0.105771	0.00318846	0.000156651	0.00308464		-0.000103825	0.000156651
																	0.105938	0.00298039	0.000154579	0.00307442		9.4032e-05	0.000154579
																	0.106106	0.00301261	0.000155891	0.00306415		5.1536e-05	0.000155891
																	0.106273	0.00314922	0.000155701	0.00305393		-9.5286e-05	0.000155701
																	0.10644	0.00301587	0.000154431	0.00304372		2.7852e-05	0.000154431
																	0.106608	0.00310019	0.000156307	0.00303345		-6.6741e-05	0.000156307
																	0.106775	0.00280864	0.000153918	0.00302323		0.000214586	0.000153918
																	0.106942	0.00289633	0.000155276	0.00301302		0.000116691	0.000155276
																	0.10711	0.00286559	0.000154744	0.00300274		0.000137152	0.000154744
																	0.107277	0.00307191	0.000154003	0.00299253		-7.9383e-05	0.000154003
																	0.107444	0.00306122	0.00015544	0.00298232		-7.8901e-05	0.00015544
																	0.107612	0.00295588	0.000154663	0.00297204		1.6158e-05	0.000154663
																	0.107779	0.00300865	0.000155659	0.00296183		-4.6821e-05	0.000155659
																	0.107947	0.00284582	0.000153597	0.00295155		0.000105735	0.000153597
																	0.108114	0.00291311	0.000154817	0.00294134		2.8226e-05	0.000154817
																	0.108281	0.00264821	0.000154131	0.00293113		0.000282921	0.000154131
																	0.108449	0.00292493	0.00015444	0.00292085		-4.08e-06	0.00015444
																	0.108616	0.00288897	0.000154162	0.00291064		2.1668e-05	0.000154162
																	0.108783	0.00301184	0.000153537	0.00290042		-0.000111412	0.000153537
																	0.108951	0.00284707	0.000154099	0.00289015		4.3085e-05	0.000154099
																	0.109118	0.00285397	0.000153439	0.00287994		2.5968e-05	0.000153439
																	0.109285	0.00276325	0.000153801	0.00286972		0.000106479	0.000153801
																	0.109453	0.00285567	0.000152892	0.00285945		3.777e-06	0.000152892
																	0.10962	0.00290235	0.000154126	0.00284924		-5.3109e-05	0.000154126
																	0.109787	0.0026031	0.000153676	0.00283902		0.000235923	0.000153676
																	0.109955	0.00272173	0.000151637	0.00282875		0.000107013	0.000151637
																	0.110122	0.00274925	0.000153316	0.00281853		6.9283e-05	0.000153316
																	0.110289	0.00264282	0.000151468	0.00280832		0.000165505	0.000151468
																	0.110457	0.00248887	0.00015256	0.00279805		0.000309178	0.00015256
																	0.110624	0.00267047	0.000153166	0.00278783		0.000117362	0.000153166
																	0.110791	0.00281997	0.000151077	0.00277762		-4.2354e-05	0.000151077
																	0.110959	0.00278346	0.000153011	0.00276735		-1.6115e-05	0.000153011
																	0.111126	0.0026696	0.000151272	0.00275713		8.7532e-05	0.000151272
																	0.111293	0.00278496	0.000153064	0.00274692		-3.8043e-05	0.000153064
																	0.111461	0.00285288	0.000151413	0.00273664		-0.00011624	0.000151413
																	0.111628	0.0027109	0.000151195	0.00272643		1.5525e-05	0.000151195
																	0.111795	0.00276306	0.000152982	0.00271622		-4.6843e-05	0.000152982
																	0.111963	0.00283447	0.000150549	0.00270594		-0.00012853	0.000150549
																	0.11213	0.00276524	0.000151856	0.00269657		-6.8673e-05	0.000151856
																	0.112297	0.00288289	0.000151167	0.00268743		-0.000195464	0.000151167
																	0.112465	0.00281416	0.000151514	0.00267823		-0.000135926	0.000151514
																	0.112632	0.00254212	0.000151923	0.00266909		0.000126975	0.000151923
																	0.112799	0.00214287	0.00014933	0.00265995		0.000517083	0.00014933
																	0.112967	0.00243393	0.000150644	0.00265076		0.000216832	0.000150644
																	0.113134	0.00253399	0.000150394	0.00264162		0.000107631	0.000150394
																	0.113301	0.0024456	0.00015037	0.00263248		0.000186881	0.00015037
																	0.113469	0.00281519	0.000151543	0.00262329		-0.000191897	0.000151543
																	0.113636	0.00270974	0.000149774	0.00261415		-9.5583e-05	0.000149774
																	0.113803	0.00267372	0.00015157	0.00260501		-6.8701e-05	0.00015157
																	0.113971	0.00259254	0.000149205	0.00259582		3.275e-06	0.000149205
																	0.114138	0.00256517	0.000149971	0.00258668		2.1513e-05	0.000149971
																	0.114305	0.00248209	0.000149292	0.00257754		9.5454e-05	0.000149292
																	0.114473	0.00274182	0.000149854	0.00256835		-0.000173476	0.000149854
																	0.11464	0.0026913	0.000151019	0.00255921		-0.000132093	0.000151019
																	0.114807	0.00254836	0.000148543	0.00255007		1.716e-06	0.000148543
																	0.114975	0.00256004	0.000149698	0.00254088		-1.9164e-05	0.000149698
																	0.115142	0.00246688	0.000149168	0.00253174		6.4864e-05	0.000149168
																	0.11531	0.00245347	0.000149387	0.00252255		6.9078e-05	0.000149387
																	0.115477	0.00260198	0.000149226	0.00251341		-8.8576e-05	0.000149226
																	0.115644	0.00236043	0.000147465	0.00250427		0.000143843	0.000147465
																	0.115812	0.00258097	0.00014941	0.00249508		-8.5897e-05	0.00014941
																	0.115979	0.00255075	0.000148565	0.00248594		-6.4814e-05	0.000148565
																	0.116146	0.00236322	0.000148463	0.0024768		0.000113582	0.000148463
																	0.116314	0.00225586	0.000147624	0.0024676		0.00021175	0.000147624
																	0.116481	0.00249769	0.00014838	0.00245847		-3.922e-05	0.00014838
																	0.116648	0.00270727	0.000149694	0.00244933		-0.000257941	0.000149694
																	0.116816	0.00236621	0.000147123	0.00244013		7.3922e-05	0.000147123
																	0.116983	0.00258007	0.000148201	0.002431		-0.000149073	0.000148201
																	0.11715	0.00229611	0.000146835	0.00242186		0.000125752	0.000146835
																	0.117318	0.00251468	0.000148122	0.00241266		-0.000102014	0.000148122
																	0.117485	0.00229072	0.000148834	0.00240352		0.0001128	0.000148834
																	0.117652	0.00241821	0.000146254	0.00239439		-2.3825e-05	0.000146254
																	0.11782	0.00250711	0.000148482	0.00238519		-0.000121921	0.000148482
																	0.117987	0.002227	0.000147502	0.00237605		0.000149055	0.000147502
																	0.118154	0.00224122	0.000147862	0.00236691		0.000125698	0.000147862
																	0.118322	0.00247569	0.000148091	0.00235772		-0.000117963	0.000148091
																	0.118489	0.00246472	0.000146849	0.00234858		-0.000116138	0.000146849
																	0.118656	0.00211771	0.000147602	0.00233944		0.00022173	0.000147602
																	0.118824	0.0021672	0.000146746	0.00233025		0.000163052	0.000146746
																	0.118991	0.00243215	0.00014835	0.00232111		-0.000111037	0.00014835
																	0.119158	0.00247337	0.000146967	0.00231197		-0.000161395	0.000146967
																	0.119326	0.00244888	0.000148006	0.00230278		-0.000146104	0.000148006
																	0.119493	0.00234134	0.00014829	0.00229364		-4.7702e-05	0.00014829
																	0.11966	0.0022732	0.000146961	0.0022845		1.1301e-05	0.000146961
																	0.119828	0.00204902	0.000147881	0.00227531		0.000226293	0.000147881
																	0.119995	0.00233317	0.000147009	0.00226617		-6.7005e-05	0.000147009
																	0.120162	0.00223572	0.000148166	0.00225807		2.2346e-05	0.000148166
																	0.12033	0.00207874	0.000147772	0.00224995		0.000171208	0.000147772
																	0.120497	0.0022759	0.000146651	0.00224188		-3.4011e-05	0.000146651
																	0.120664	0.00221298	0.000147742	0.00223382		2.0837e-05	0.000147742
																	0.120832	0.00189949	0.000146084	0.0022257		0.000326208	0.000146084
																	0.120999	0.00214322	0.000148685	0.00221763		7.4406e-05	0.000148685
																	0.121166	0.00229395	0.000146808	0.00220956		-8.4387e-05	0.000146808
																	0.121334	0.00228204	0.000146333	0.00220144		-8.0597e-05	0.000146333
																	0.121501	0.00204249	0.000147895	0.00219337		0.000150883	0.000147895
																	0.121668	0.00234143	0.000146281	0.0021853		-0.000156123	0.000146281
																	0.121836	0.00189694	0.000147272	0.00217719		0.000280245	0.000147272
																	0.122003	0.00260661	0.000146714	0.00216912		-0.000437491	0.000146714
																	0.122171	0.00214384	0.000146118	0.002161		1.7166e-05	0.000146118
																	0.122338	0.00236034	0.000147751	0.00215293		-0.000207404	0.000147751
																	0.122505	0.00220966	0.00014514	0.00214487		-6.4792e-05	0.00014514
																	0.122673	0.00236493	0.00014666	0.00213675		-0.000228182	0.00014666
																	0.12284	0.00205647	0.000145366	0.00212868		7.2208e-05	0.000145366
																	0.123007	0.00237675	0.000146202	0.00212061		-0.000256143	0.000146202
																	0.123175	0.00207302	0.000146721	0.00211249		3.947e-05	0.000146721
																	0.123342	0.00200027	0.000144569	0.00210442		0.00010415	0.000144569
																	0.123509	0.00228168	0.000146289	0.00209635		-0.000185327	0.000146289
																	0.123677	0.00222033	0.000144611	0.00208824		-0.000132088	0.000144611
																	0.123844	0.00213824	0.000144824	0.00208017		-5.8071e-05	0.000144824
																	0.124011	0.00226007	0.000144797	0.0020721		-0.000187973	0.000144797
																	0.124179	0.00211422	0.000144616	0.00206398		-5.0234e-05	0.000144616
																	0.124346	0.00201485	0.000145442	0.00205592		4.106e-05	0.000145442
																	0.124513	0.00205719	0.000144302	0.00204785		-9.349e-06	0.000144302
																	0.124681	0.00205696	0.000143911	0.00203973		-1.7232e-05	0.000143911
																	0.124848	0.00178867	0.000143874	0.00203166		0.00024299	0.000143874
																	0.125015	0.00224724	0.000144162	0.00202359		-0.000223646	0.000144162
																	0.125183	0.00192968	0.000144087	0.00201547		8.5798e-05	0.000144087
																	0.12535	0.00218426	0.000143419	0.0020074		-0.000176854	0.000143419
																	0.125517	0.0019201	0.000143937	0.00199934		7.9234e-05	0.000143937
																	0.125685	0.00179681	0.000142616	0.00199122		0.000194409	0.000142616
																	0.125852	0.00209693	0.000144008	0.00198315		-0.000113777	0.000144008
																	0.126019	0.00207591	0.000143233	0.00197508		-0.000100827	0.000143233
																	0.126187	0.00208545	0.000143102	0.00196697		-0.000118484	0.000143102
																	0.126354	0.00214643	0.000143415	0.0019589		-0.000187537	0.000143415
																	0.126521	0.00221948	0.000142687	0.00195083		-0.000268655	0.000142687
																	0.126689	0.0020668	0.000144058	0.00194271		-0.000124086	0.000144058
																	0.126856	0.00176738	0.000140976	0.00193464		0.000167257	0.000140976
																	0.127023	0.00202361	0.000143213	0.00192657		-9.7037e-05	0.000143213
																	0.127191	0.0017845	0.00014547	0.00191845		0.00013396	0.00014547
																	0.127358	0.00209836	0.000145511	0.00191039		-0.000187977	0.000145511
																	0.127525	0.00185428	0.00014732	0.00190232		4.8037e-05	0.00014732
																	0.127693	0.00192409	0.000146263	0.0018942		-2.989e-05	0.000146263
																	0.12786	0.00186551	0.00014879	0.00188613		2.0619e-05	0.00014879
																	0.128027	0.0020321	0.000148807	0.00187823		-0.000153868	0.000148807
																	0.128195	0.00176747	0.000148507	0.00187115		0.000103685	0.000148507
																	0.128362	0.00184549	0.000150644	0.00186411		1.8624e-05	0.000150644
																	0.128529	0.00170565	0.000148953	0.00185708		0.000151429	0.000148953
																	0.128697	0.001872	0.000151828	0.00185		-2.1998e-05	0.000151828
																	0.128864	0.00216335	0.000150594	0.00184296		-0.000320389	0.000150594
																	0.129032	0.00166985	0.000150614	0.00183588		0.000166034	0.000150614
																	0.129199	0.0019424	0.000151678	0.00182885		-0.000113557	0.000151678
																	0.129366	0.00181511	0.000150861	0.00182181		6.701e-06	0.000150861
																	0.129534	0.00218418	0.000153296	0.00181473		-0.00036945	0.000153296
																	0.129701	0.00155395	0.000151195	0.0018077		0.00025375	0.000151195
																	0.129868	0.00204165	0.000152167	0.00180066		-0.000240993	0.000152167
																	0.130036	0.00158287	0.000152943	0.00179358		0.000210711	0.000152943
																	0.130203	0.00186579	0.000152622	0.00178655		-7.9249e-05	0.000152622
																	0.13037	0.00174466	0.000152954	0.00177951		3.4848e-05	0.000152954
																	0.130538	0.00178175	0.00015296	0.00177243		-9.319e-06	0.00015296
																	0.130705	0.00169111	0.000152679	0.00176539		7.4282e-05	0.000152679
																	0.130872	0.00195197	0.000154774	0.00175836		-0.000193613	0.000154774
																	0.13104	0.00165927	0.000153609	0.00175128		9.2012e-05	0.000153609
																	0.131207	0.00148523	0.000152161	0.00174424		0.000259009	0.000152161
																	0.131374	0.00149263	0.000152056	0.0017372		0.000244578	0.000152056
																	0.131542	0.00180422	0.00015057	0.00173013		-7.4095e-05	0.00015057
																	0.131709	0.00196246	0.000151173	0.00172309		-0.000239367	0.000151173
																	0.131876	0.00194541	0.000149899	0.00171605		-0.000229354	0.000149899
																	0.132044	0.0015512	0.000148949	0.00170897		0.00015777	0.000148949
																	0.132211	0.00198056	0.000150899	0.00170194		-0.000278622	0.000150899
																	0.132378	0.0018497	0.000149841	0.0016949		-0.0001548	0.000149841
																	0.132546	0.00199957	0.000149286	0.00168782		-0.000311751	0.000149286
																	0.132713	0.00185316	0.000148597	0.00168079		-0.000172378	0.000148597
																	0.13288	0.00176559	0.000149506	0.00167375		-9.1839e-05	0.000149506
																	0.133048	0.00152842	0.000148191	0.00166667		0.000138254	0.000148191
																	0.133215	0.00180033	0.000148011	0.00165964		-0.000140694	0.000148011
																	0.133382	0.00154339	0.00014771	0.0016526		0.000109211	0.00014771
																	0.13355	0.00157401	0.000147068	0.00164552		7.1508e-05	0.000147068
																	0.133717	0.00154489	0.000146923	0.00163848		9.3589e-05	0.000146923
																	0.133884	0.00186329	0.00014628	0.00163145		-0.000231845	0.00014628
																	0.134052	0.00175599	0.000146196	0.00162437		-0.000131621	0.000146196
																	0.134219	0.00189097	0.000145299	0.00161733		-0.00027364	0.000145299
																	0.134386	0.00151371	0.0001458	0.0016103		9.6581e-05	0.0001458
																	0.134554	0.00168914	0.000144361	0.00160322		-8.5923e-05	0.000144361
																	0.134721	0.0015889	0.000144679	0.00159618		7.279e-06	0.000144679
																	0.134888	0.00155041	0.000144927	0.00158914		3.8733e-05	0.000144927
																	0.135056	0.00146346	0.000144935	0.00158206		0.000118602	0.000144935
																	0.135223	0.001308	0.000145622	0.00157503		0.00026703	0.000145622
																	0.13539	0.00118078	0.000143543	0.00156799		0.000387214	0.000143543
																	0.135558	0.00148479	0.000144638	0.00156091		7.6126e-05	0.000144638
																	0.135725	0.00175275	0.00014498	0.00155388		-0.000198874	0.00014498
																	0.135892	0.00129036	0.000144181	0.00154684		0.000256477	0.000144181
																	0.13606	0.00164391	0.000144038	0.00154011		-0.000103802	0.000144038
																	0.136227	0.00137335	0.000142902	0.00153405		0.000160698	0.000142902
																	0.136395	0.00144889	0.000143671	0.00152795		7.9053e-05	0.000143671
																	0.136562	0.001822	0.000143733	0.00152188		-0.000300112	0.000143733
																	0.136729	0.00191947	0.000143305	0.00151582		-0.000403648	0.000143305
																	0.136897	0.00183438	0.000143571	0.00150972		-0.000324661	0.000143571
																	0.137064	0.00156575	0.000142175	0.00150366		-6.2097e-05	0.000142175
																	0.137231	0.00139012	0.000143172	0.00149759		0.000107478	0.000143172
																	0.137399	0.00155929	0.000141682	0.00149149		-6.7792e-05	0.000141682
																	0.137566	0.00150827	0.000142881	0.00148543		-2.2836e-05	0.000142881
																	0.137733	0.00130639	0.000140979	0.00147937		0.000172978	0.000140979
																	0.137901	0.0013677	0.000141633	0.00147327		0.000105568	0.000141633
																	0.138068	0.0014154	0.000142439	0.0014672		5.1807e-05	0.000142439
																	0.138235	0.00160922	0.000140733	0.00146114		-0.000148081	0.000140733
																	0.138403	0.0014947	0.000142235	0.00145504		-3.9655e-05	0.000142235
																	0.13857	0.00159859	0.00014115	0.00144898		-0.000149615	0.00014115
																	0.138737	0.0017042	0.000141843	0.00144291		-0.000261287	0.000141843
																	0.138905	0.00136522	0.000140785	0.00143681		7.1596e-05	0.000140785
																	0.139072	0.00120328	0.00013926	0.00143075		0.000227466	0.00013926
																	0.139239	0.00141877	0.000141291	0.00142469		5.915e-06	0.000141291
																	0.139407	0.00157225	0.000140743	0.00141859		-0.000153666	0.000140743
																	0.139574	0.00115336	0.000140054	0.00141252		0.000259165	0.000140054
																	0.139741	0.00139442	0.000140364	0.00140646		1.2043e-05	0.000140364
																	0.139909	0.00147223	0.000140532	0.00140036		-7.1873e-05	0.000140532
																	0.140076	0.0012596	0.000141682	0.0013943		0.000134697	0.000141682
																	0.140243	0.00128217	0.000139503	0.00138823		0.000106069	0.000139503
																	0.140411	0.00131587	0.000140157	0.00138213		6.6259e-05	0.000140157
																	0.140578	0.00113703	0.000139309	0.00137607		0.000239043	0.000139309
																	0.140745	0.00129379	0.000140786	0.00137001		7.6218e-05	0.000140786
																	0.140913	0.00139332	0.000141017	0.00136391		-2.9407e-05	0.000141017
																	0.14108	0.00125922	0.000138752	0.00135784		9.8621e-05	0.000138752
																	0.141247	0.00142275	0.000139977	0.00135178		-7.0973e-05	0.000139977
																	0.141415	0.00138131	0.000139198	0.00134568		-3.5629e-05	0.000139198
																	0.141582	0.00123533	0.000139624	0.00133962		0.000104285	0.000139624
																	0.141749	0.00122679	0.000139725	0.00133355		0.000106764	0.000139725
																	0.141917	0.00138688	0.000138764	0.00132745		-5.9421e-05	0.000138764
																	0.142084	0.00142257	0.000139923	0.00132139		-0.000101183	0.000139923
																	0.142251	0.00141574	0.000138295	0.00131533		-0.000100412	0.000138295
																	0.142419	0.00127648	0.000138976	0.00130923		3.2751e-05	0.000138976
																	0.142586	0.0011686	0.000137689	0.00130316		0.00013456	0.000137689
																	0.142753	0.00153926	0.000138665	0.0012971		-0.000242155	0.000138665
																	0.142921	0.00144398	0.00013854	0.001291		-0.000152981	0.00013854
																	0.143088	0.00111871	0.000137036	0.00128494		0.000166224	0.000137036
																	0.143256	0.0013756	0.000138351	0.00127884		-9.6764e-05	0.000138351
																	0.143423	0.00123307	0.000136321	0.00127277		3.9706e-05	0.000136321
																	0.14359	0.00126491	0.000138168	0.00126671		1.798e-06	0.000138168
																	0.143758	0.00156444	0.000138342	0.00126061		-0.000303829	0.000138342
																	0.143925	0.00117705	0.000136469	0.00125455		7.7497e-05	0.000136469
																	0.144092	0.00132121	0.000137236	0.00124898		-7.2234e-05	0.000137236
																	0.14426	0.00110651	0.000135305	0.00124379		0.000137281	0.000135305
																	0.144427	0.00128981	0.000137665	0.00123862		-5.1191e-05	0.000137665
																	0.144594	0.00144271	0.000136884	0.00123346		-0.000209246	0.000136884
																	0.144762	0.00121989	0.000136566	0.00122827		8.376e-06	0.000136566
																	0.144929	0.00120962	0.000137781	0.0012231		1.348e-05	0.000137781
																	0.145096	0.00126798	0.000135776	0.00121794		-5.0047e-05	0.000135776
																	0.145264	0.00130551	0.000137864	0.00121274		-9.2767e-05	0.000137864
																	0.145431	0.00120068	0.000135836	0.00120758		6.895e-06	0.000135836
																	0.145598	0.00153297	0.00013687	0.00120242		-0.00033055	0.00013687
																	0.145766	0.00114309	0.000138451	0.00119722		5.4137e-05	0.000138451
																	0.145933	0.00106149	0.000135271	0.00119206		0.000130569	0.000135271
																	0.1461	0.00134095	0.000137408	0.0011869		-0.000154051	0.000137408
																	0.146268	0.00145738	0.000136131	0.0011817		-0.000275679	0.000136131
																	0.146435	0.00100114	0.000136279	0.00117654		0.000175398	0.000136279
																	0.146602	0.00114796	0.000136932	0.00117138		2.3414e-05	0.000136932
																	0.14677	0.00108135	0.000135445	0.00116618		8.4834e-05	0.000135445
																	0.146937	0.000940159	0.000136521	0.00116102		0.000220858	0.000136521
																	0.147104	0.00105457	0.000135436	0.00115585		0.000101287	0.000135436
																	0.147272	0.00115468	0.000136158	0.00115066		-4.021e-06	0.000136158
																	0.147439	0.00119591	0.00013577	0.0011455		-5.041e-05	0.00013577
																	0.147606	0.00126048	0.000135448	0.00114033		-0.000120152	0.000135448
																	0.147774	0.00154193	0.000137244	0.00113514		-0.000406789	0.000137244
																	0.147941	0.00109328	0.00013497	0.00112998		3.6692e-05	0.00013497
																	0.148108	0.00127012	0.000135237	0.00112481		-0.000145313	0.000135237
																	0.148276	0.00118665	0.000135209	0.00111962		-6.7033e-05	0.000135209
																	0.148443	0.000875985	0.000134493	0.00111445		0.000238469	0.000134493
																	0.14861	0.000812791	0.000135666	0.00110929		0.000296499	0.000135666
																	0.148778	0.00127629	0.000134213	0.0011041		-0.000172195	0.000134213
																	0.148945	0.0010597	0.000134965	0.00109893		3.9233e-05	0.000134965
																	0.149112	0.00151356	0.000134242	0.00109377		-0.000419791	0.000134242
																	0.14928	0.00115619	0.000135163	0.00108858		-6.7619e-05	0.000135163
																	0.149447	0.000818271	0.000133337	0.00108341		0.000265141	0.000133337
																	0.149614	0.000867619	0.00013347	0.00107825		0.000210629	0.00013347
																	0.149782	0.000966588	0.00013374	0.00107305		0.000106466	0.00013374
																	0.149949	0.000875547	0.000133474	0.00106789		0.000192344	0.000133474
																	0.150117	0.00100094	0.000134173	0.0010627		6.1754e-05	0.000134173
																	0.150284	0.0010524	0.000133026	0.00105753		5.136e-06	0.000133026
																	0.150451	0.00124503	0.00013327	0.00105237		-0.000192661	0.00013327
																	0.150619	0.000850955	0.000134342	0.00104718		0.00019622	0.000134342
																	0.150786	0.000964562	0.000132725	0.00104201		7.74496e-05	0.000132725
																	0.150953	0.00110106	0.000134129	0.00103685		-6.4215e-05	0.000134129
																	0.151121	0.00113068	0.0001326	0.00103165		-9.9022e-05	0.0001326
																	0.151288	0.00105049	0.000133551	0.00102649		-2.4002e-05	0.000133551
																	0.151455	0.000942409	0.000133895	0.00102133		7.89178e-05	0.000133895
																	0.151623	0.00103935	0.000133321	0.00101613		-2.3215e-05	0.000133321
																	0.15179	0.00107078	0.000134213	0.00101097		-5.9806e-05	0.000134213
																	0.151957	0.00104422	0.000132708	0.00100581		-3.841e-05	0.000132708
																	0.152125	0.000985977	0.000133911	0.00100123		1.5251e-05	0.000133911
																	0.152292	0.00108881	0.000132991	0.000996887		-9.19212e-05	0.000132991
																	0.152459	0.00102484	0.000132904	0.000992546		-3.22991e-05	0.000132904
																	0.152627	0.0010155	0.000133616	0.000988179		-2.7325e-05	0.000133616
																	0.152794	0.000882441	0.000132532	0.000983838		0.000101397	0.000132532
																	0.152961	0.00133483	0.000133784	0.000979497		-0.000355336	0.000133784
																	0.153129	0.00105253	0.000132386	0.00097513		-7.73987e-05	0.000132386
																	0.153296	0.000954041	0.000133182	0.000970789		1.67488e-05	0.000133182
																	0.153463	0.000909044	0.000132546	0.000966449		5.7404e-05	0.000132546
																	0.153631	0.000931193	0.00013249	0.000962082		3.08889e-05	0.00013249
																	0.153798	0.00106218	0.000132615	0.000957741		-0.000104438	0.000132615
																	0.153965	0.00100042	0.000131641	0.0009534		-4.70172e-05	0.000131641
																	0.154133	0.00101318	0.000133266	0.000949033		-6.4151e-05	0.000133266
																	0.1543	0.00102003	0.000132157	0.000944692		-7.53369e-05	0.000132157
																	0.154467	0.000577601	0.000131986	0.000940351		0.00036275	0.000131986
																	0.154635	0.00129528	0.000132839	0.000935984		-0.000359293	0.000132839
																	0.154802	0.000992882	0.000131031	0.000931643		-6.1239e-05	0.000131031
																	0.154969	0.00105188	0.000133322	0.000927303		-0.000124574	0.000133322
																	0.155137	0.000976271	0.000131582	0.000922936		-5.33359e-05	0.000131582
																	0.155304	0.00100052	0.000131882	0.000918595		-8.19283e-05	0.000131882
																	0.155471	0.00102357	0.000131919	0.000914254		-0.000109317	0.000131919
																	0.155639	0.000844737	0.000131118	0.000909887		6.51502e-05	0.000131118
																	0.155806	0.00118687	0.000132709	0.000905546		-0.000281321	0.000132709
																	0.155973	0.000705531	0.000130224	0.000901205		0.000195674	0.000130224
																	0.156141	0.000934785	0.000131606	0.000896838		-3.79464e-05	0.000131606
																	0.156308	0.000956736	0.00013157	0.000892497		-6.42388e-05	0.00013157
																	0.156475	0.000840729	0.000130716	0.000888157		4.74277e-05	0.000130716
																	0.156643	0.000873895	0.000131256	0.00088379		9.8951e-06	0.000131256
																	0.15681	0.000795337	0.00012928	0.000879449		8.41117e-05	0.00012928
																	0.156977	0.000633133	0.000131107	0.000875108		0.000241975	0.000131107
																	0.157145	0.000825578	0.000131461	0.000870741		4.51625e-05	0.000131461
																	0.157312	0.00076696	0.000129736	0.0008664		9.94398e-05	0.000129736
																	0.15748	0.0009874	0.000131505	0.000862033		-0.000125367	0.000131505
																	0.157647	0.000825964	0.000129608	0.000857692		3.17284e-05	0.000129608
																	0.157814	0.000788966	0.000130601	0.000853351		6.43848e-05	0.000130601
																	0.157982	0.000739875	0.000129763	0.000848984		0.00010911	0.000129763
																	0.158149	0.000992597	0.000130336	0.000844644		-0.000147953	0.000130336
																	0.158316	0.000608138	0.000129957	0.000840303		0.000232164	0.000129957
																	0.158484	0.00062473	0.000129705	0.000835936		0.000211206	0.000129705
																	0.158651	0.000795378	0.000130531	0.000831595		3.62167e-05	0.000130531
																	0.158818	0.000865386	0.000129456	0.000827254		-3.81316e-05	0.000129456
																	0.158986	0.000918332	0.00012979	0.000822887		-9.5445e-05	0.00012979
																	0.159153	0.000801697	0.000129933	0.000818546		1.68494e-05	0.000129933
																	0.15932	0.000741645	0.000129612	0.000814205		7.25606e-05	0.000129612
																	0.159488	0.000429105	0.000129006	0.000809838		0.000380734	0.000129006
																	0.159655	0.000936227	0.000128444	0.000805498		-0.00013073	0.000128444
																	0.159822	0.000785364	0.00012971	0.000801157		1.57924e-05	0.00012971
																	0.15999	0.000763266	0.000128821	0.00079679		3.35236e-05	0.000128821
																	0.160157	0.000799355	0.000129151	0.000793148		-6.2076e-06	0.000129151
																	0.160324	0.000721321	0.000128927	0.00078955		6.82293e-05	0.000128927
																	0.160492	0.000846271	0.000127959	0.000785931		-6.03399e-05	0.000127959
																	0.160659	0.000724602	0.00012932	0.000782334		5.77317e-05	0.00012932
																	0.160826	0.000760045	0.00012703	0.000778736		1.86918e-05	0.00012703
																	0.160994	0.000641398	0.000128359	0.000775117		0.000133719	0.000128359
																	0.161161	0.000787348	0.000128141	0.00077152		-1.58287e-05	0.000128141
																	0.161328	0.000846651	0.000128377	0.000767922		-7.87283e-05	0.000128377
																	0.161496	0.000774077	0.000128635	0.000764303		-9.7737e-06	0.000128635
																	0.161663	0.000742701	0.00012714	0.000760706		1.80048e-05	0.00012714
																	0.16183	0.000818314	0.000127876	0.000757108		-6.12062e-05	0.000127876
																	0.161998	0.00051551	0.000127054	0.000753489		0.00023798	0.000127054
																	0.162165	0.000801138	0.000129176	0.000749892		-5.12466e-05	0.000129176
																	0.162332	0.000698396	0.000128588	0.000746294		4.78986e-05	0.000128588
																	0.1625	0.000608963	0.000126074	0.000742675		0.000133712	0.000126074
																	0.162667	0.000463359	0.000130482	0.000739078		0.000275719	0.000130482
																	0.162834	0.000760874	0.000130888	0.00073548		-2.5394e-05	0.000130888
																	0.163002	0.000769514	0.000132168	0.000731861		-3.76528e-05	0.000132168
																	0.163169	0.000637367	0.000132412	0.000728264		9.0897e-05	0.000132412
																	0.163336	0.000790747	0.000132998	0.000724666		-6.60803e-05	0.000132998
																	0.163504	0.000719594	0.000134939	0.000721047		1.4534e-06	0.000134939
																	0.163671	0.000634259	0.000134146	0.00071745		8.31909e-05	0.000134146
																	0.163838	0.00090941	0.000134958	0.000713852		-0.000195558	0.000134958
																	0.164006	0.000374923	0.000135448	0.000710233		0.00033531	0.000135448
																	0.164173	0.000878292	0.000136104	0.000706636		-0.000171656	0.000136104
																	0.164341	0.000627955	0.000137173	0.000703017		7.50614e-05	0.000137173
																	0.164508	0.000794703	0.000136288	0.00069942		-9.5284e-05	0.000136288
																	0.164675	0.000670697	0.000136646	0.000695822		2.5125e-05	0.000136646
																	0.164843	0.000726997	0.000138001	0.000692203		-3.47938e-05	0.000138001
																	0.16501	0.000943501	0.000137493	0.000688605		-0.000254895	0.000137493
																	0.165177	0.000652128	0.000138377	0.000685008		3.288e-05	0.000138377
																	0.165345	0.000699318	0.000137905	0.000681389		-1.79287e-05	0.000137905
																	0.165512	0.00084741	0.000139172	0.000677792		-0.000169618	0.000139172
																	0.165679	0.000603666	0.000139123	0.000674194		7.05282e-05	0.000139123
																	0.165847	0.000950495	0.000139078	0.000670575		-0.00027992	0.000139078
																	0.166014	0.00063979	0.000138728	0.000666977		2.71872e-05	0.000138728
																	0.166181	0.000814921	0.000139765	0.00066338		-0.000151541	0.000139765
																	0.166349	0.000586678	0.000139899	0.000659761		7.30826e-05	0.000139899
																	0.166516	0.000569395	0.000139416	0.000656164		8.67683e-05	0.000139416
																	0.166683	0.000643771	0.000136741	0.000652566		8.7952e-06	0.000136741
																	0.166851	0.000618646	0.000135938	0.000648947		3.03015e-05	0.000135938
																	0.167018	0.000505783	0.000135719	0.00064535		0.000139566	0.000135719
																	0.167185	0.000783701	0.000135544	0.000641752		-0.000141949	0.000135544
																	0.167353	0.000683519	0.000133596	0.000638133		-4.53857e-05	0.000133596
																	0.16752	0.000513773	0.000134408	0.000634536		0.000120763	0.000134408
																	0.167687	0.000811439	0.000133335	0.000630938		-0.000180501	0.000133335
																	0.167855	0.000584903	0.000133757	0.000627319		4.24156e-05	0.000133757
																	0.168022	0.000856379	0.000133243	0.000623809		-0.00023257	0.000133243
																	0.168189	0.000603783	0.000131602	0.000620879		1.70957e-05	0.000131602
																	0.168357	0.00058947	0.000134083	0.00061793		2.84606e-05	0.000134083
																	0.168524	0.000751761	0.000131546	0.000615		-0.000136762	0.000131546
																	0.168691	0.000644395	0.000131847	0.000612069		-3.23263e-05	0.000131847
																	0.168859	0.000556716	0.000131022	0.00060912		5.24046e-05	0.000131022
																	0.169026	0.000684866	0.000131583	0.000606189		-7.86764e-05	0.000131583
																	0.169193	0.000587486	0.000132507	0.000603259		1.57728e-05	0.000132507
																	0.169361	0.000671274	0.000130366	0.00060031		-7.09641e-05	0.000130366
																	0.169528	0.000580875	0.00013136	0.00059738		1.65041e-05	0.00013136
																	0.169695	0.00085471	0.000130281	0.000594449		-0.000260261	0.000130281
																	0.169863	0.00073684	0.00013142	0.0005915		-0.00014534	0.00013142
																	0.17003	0.000604299	0.00013075	0.00058857		-1.57299e-05	0.00013075
																	0.170197	0.00057722	0.000129944	0.000585639		8.4189e-06	0.000129944
																	0.170365	0.00045546	0.000130691	0.00058269		0.000127231	0.000130691
																	0.170532	0.000588266	0.000129891	0.000579759		-8.5064e-06	0.000129891
																	0.170699	0.000282135	0.000129987	0.000576829		0.000294693	0.000129987
																	0.170867	0.000315972	0.000129443	0.00057388		0.000257908	0.000129443
																	0.171034	0.000415904	0.000129263	0.00057095		0.000155045	0.000129263
																	0.171201	0.000544178	0.000130231	0.000568019		2.38405e-05	0.000130231
																	0.171369	0.000526179	0.000128999	0.00056507		3.88913e-05	0.000128999
																	0.171536	0.00061039	0.000129809	0.000562139		-4.82506e-05	0.000129809
																	0.171704	0.000362943	0.000128242	0.000559191		0.000196249	0.000128242
																	0.171871	0.00043073	0.000129361	0.00055626		0.00012553	0.000129361
																	0.172038	0.000463338	0.000130467	0.00055333		8.99918e-05	0.000130467
																	0.172206	0.000313346	0.000127563	0.000550381		0.000237035	0.000127563
																	0.172373	0.000599611	0.000129369	0.00054745		-5.2161e-05	0.000129369
																	0.17254	0.000274618	0.000127803	0.00054452		0.000269902	0.000127803
																	0.172708	0.000456648	0.000128888	0.000541571		8.49229e-05	0.000128888
																	0.172875	0.000515481	0.000128089	0.00053864		2.31591e-05	0.000128089
																	0.173042	0.000428107	0.000127773	0.00053571		0.000107602	0.000127773
																	0.17321	0.000403441	0.000128289	0.000532761		0.00012932	0.000128289
																	0.173377	0.000428158	0.000127455	0.00052983		0.000101672	0.000127455
																	0.173544	0.000317356	0.000128257	0.0005269		0.000209544	0.000128257
																	0.173712	0.00066291	0.000127852	0.000523951		-0.000138959	0.000127852
																	0.173879	0.000546103	0.000127218	0.00052102		-2.50822e-05	0.000127218
																	0.174046	0.000408665	0.000128633	0.00051809		0.000109425	0.000128633
																	0.174214	0.000391637	0.000126679	0.000515141		0.000123504	0.000126679
																	0.174381	0.000726777	0.000128051	0.00051221		-0.000214566	0.000128051
																	0.174548	0.000533388	0.000126843	0.00050928		-2.41088e-05	0.000126843
																	0.174716	0.000545558	0.000127184	0.000506331		-3.92266e-05	0.000127184
																	0.174883	0.00057201	0.000128316	0.0005034		-6.86094e-05	0.000128316
																	0.17505	0.000511453	0.000126096	0.00050047		-1.09834e-05	0.000126096
																	0.175218	0.000561395	0.000127312	0.000497521		-6.38742e-05	0.000127312
																	0.175385	0.000455942	0.000126756	0.000494591		3.86484e-05	0.000126756
																	0.175552	0.000549822	0.000127221	0.00049166		-5.81624e-05	0.000127221
																	0.17572	0.000447145	0.000126848	0.000488711		4.15663e-05	0.000126848
																	0.175887	0.000530152	0.000126636	0.000485781		-4.43715e-05	0.000126636
																	0.176054	0.00030181	0.000127239	0.000483041		0.000181231	0.000127239
																	0.176222	0.000422567	0.000126247	0.000480689		5.81221e-05	0.000126247
																	0.176389	0.00041068	0.000127023	0.000478351		6.76712e-05	0.000127023
																	0.176556	0.000346524	0.000126276	0.000476013		0.000129488	0.000126276
																	0.176724	0.000755593	0.000126782	0.00047366		-0.000281932	0.000126782
																	0.176891	0.000397688	0.000126815	0.000471322		7.36342e-05	0.000126815
																	0.177058	0.000599728	0.000126135	0.000468984		-0.000130744	0.000126135
																	0.177226	0.000475721	0.000126428	0.000466632		-9.0889e-06	0.000126428
																	0.177393	0.000530652	0.000125381	0.000464293		-6.63585e-05	0.000125381
																	0.17756	0.000606731	0.000126927	0.000461955		-0.000144776	0.000126927
																	0.177728	0.000400383	0.000126105	0.000459603		5.92195e-05	0.000126105
																	0.177895	0.000455466	0.00012577	0.000457265		1.7982e-06	0.00012577
																	0.178062	0.00047811	0.000126269	0.000454926		-2.31833e-05	0.000126269
																	0.17823	0.000595983	0.000125189	0.000452574		-0.000143409	0.000125189
																	0.178397	0.000448611	0.000126178	0.000450236		1.6248e-06	0.000126178
																	0.178565	0.000251833	0.00012492	0.000447884		0.00019605	0.00012492
																	0.178732	0.000474832	0.000125673	0.000445545		-2.92863e-05	0.000125673
																	0.178899	0.000415252	0.000125941	0.000443207		2.79547e-05	0.000125941
																	0.179067	0.000469834	0.000125139	0.000440855		-2.89788e-05	0.000125139
																	0.179234	0.000560266	0.000126495	0.000438517		-0.000121749	0.000126495
																	0.179401	0.000601059	0.000124575	0.000436178		-0.000164881	0.000124575
																	0.179569	0.000442236	0.000124962	0.000433826		-8.4096e-06	0.000124962
																	0.179736	0.000449627	0.000125606	0.000431488		-1.81387e-05	0.000125606
																	0.179903	0.000403626	0.000125106	0.00042915		2.55233e-05	0.000125106
																	0.180071	0.000408825	0.000125262	0.000426797		1.79724e-05	0.000125262
																	0.180238	0.000200663	0.000123857	0.000424459		0.000223796	0.000123857
																	0.180405	0.000630552	0.000125607	0.000422121		-0.000208432	0.000125607
																	0.180573	0.000449549	0.000124979	0.000419769		-2.978e-05	0.000124979
																	0.18074	0.000317453	0.000123933	0.00041743		9.99777e-05	0.000123933
																	0.180907	0.000461087	0.000124834	0.000415092		-4.59951e-05	0.000124834
																	0.181075	0.000651126	0.000125065	0.00041274		-0.000238386	0.000125065
																	0.181242	0.000409454	0.000124971	0.000410402		9.482e-07	0.000124971
																	0.181409	0.000221654	0.000124279	0.000408064		0.000186409	0.000124279
																	0.181577	0.000305582	0.000123768	0.000405711		0.000100129	0.000123768
																	0.181744	0.000279637	0.000124431	0.000403373		0.000123736	0.000124431
																	0.181911	0.000511003	0.000125143	0.000401035		-0.000109968	0.000125143
																	0.182079	0.00016641	0.000123949	0.000398682		0.000232272	0.000123949
																	0.182246	0.00046256	0.000124791	0.000396344		-6.62154e-05	0.000124791
																	0.182413	0.000376389	0.000123102	0.000394006		1.76165e-05	0.000123102
																	0.182581	0.000369924	0.000124393	0.000391654		2.17295e-05	0.000124393
																	0.182748	0.000428238	0.000123975	0.000389316		-3.89223e-05	0.000123975
																	0.182915	0.000417103	0.000123846	0.000386977		-3.01261e-05	0.000123846
																	0.183083	0.000420988	0.000123508	0.000384625		-3.63628e-05	0.000123508
																	0.18325	0.000347598	0.000123358	0.000382287		3.46887e-05	0.000123358
																	0.183417	0.000344218	0.000123546	0.000379949		3.573e-05	0.000123546
																	0.183585	0.000296704	0.000123116	0.000377596		8.08921e-05	0.000123116
																	0.183752	0.00036169	0.000123031	0.000375258		1.35677e-05	0.000123031
																	0.183919	0.000451787	0.000123303	0.00037292		-7.88668e-05	0.000123303
																	0.184087	0.000609886	0.000123448	0.000370839		-0.000239047	0.000123448
																	0.184254	0.000555474	0.000123436	0.000369023		-0.000186451	0.000123436
																	0.184421	0.000182932	0.000122974	0.000367207		0.000184275	0.000122974
																	0.184589	0.000396471	0.000122645	0.00036538		-3.1091e-05	0.000122645
																	0.184756	0.000302799	0.000122818	0.000363563		6.07643e-05	0.000122818
																	0.184923	0.000368046	0.000123268	0.000361747		-6.2989e-06	0.000123268
																	0.185091	0.00022681	0.000122032	0.00035992		0.00013311	0.000122032
																	0.185258	0.000557821	0.000123418	0.000358104		-0.000199718	0.000123418
																	0.185426	0.000290902	0.000122647	0.000356276		6.53748e-05	0.000122647
																	0.185593	0.000180043	0.000122981	0.00035446		0.000174417	0.000122981
																	0.18576	0.000478009	0.000123189	0.000352644		-0.000125365	0.000123189
																	0.185928	9.32658e-05	0.00012182	0.000350817		0.000257551	0.00012182
																	0.186095	0.000410405	0.000123723	0.000349		-6.14042e-05	0.000123723
																	0.186262	0.000298013	0.000122394	0.000347184		4.91713e-05	0.000122394
																	0.18643	0.00031701	0.000122871	0.000345357		2.83468e-05	0.000122871
																	0.186597	0.000480762	0.000122409	0.00034354		-0.000137221	0.000122409
																	0.186764	0.000541541	0.000123028	0.000341724		-0.000199817	0.000123028
																	0.186932	0.000287775	0.000123275	0.000339897		5.21219e-05	0.000123275
																	0.187099	0.000120187	0.000121833	0.000338081		0.000217894	0.000121833
																	0.187266	0.000342606	0.000122569	0.000336264		-6.3417e-06	0.000122569
																	0.187434	0.000393881	0.000122505	0.000334437		-5.94436e-05	0.000122505
																	0.187601	0.000341381	0.000122812	0.000332621		-8.7597e-06	0.000122812
																	0.187768	0.000151483	0.000122399	0.000330805		0.000179322	0.000122399
																	0.187936	0.000401249	0.000121742	0.000328977		-7.22715e-05	0.000121742
																	0.188103	0.00022501	0.000122283	0.000327161		0.000102151	0.000122283
																	0.18827	0.000285243	0.000122126	0.000325345		4.01021e-05	0.000122126
																	0.188438	0.000380908	0.000122588	0.000323518		-5.73904e-05	0.000122588
																	0.188605	0.000406569	0.000122954	0.000321701		-8.48681e-05	0.000122954
																	0.188772	0.000404237	0.000121109	0.000319885		-8.43524e-05	0.000121109
																	0.18894	0.000349242	0.000123094	0.000318058		-3.11843e-05	0.000123094
																	0.189107	0.000372381	0.000121434	0.000316241		-5.61397e-05	0.000121434
																	0.189274	0.00023012	0.000121957	0.000314425		8.43055e-05	0.000121957
																	0.189442	0.000249314	0.000121616	0.000312598		6.32837e-05	0.000121616
																	0.189609	0.000177987	0.000121717	0.000310782		0.000132795	0.000121717
																	0.189776	0.000196984	0.000122461	0.000308965		0.000111982	0.000122461
																	0.189944	0.000349253	0.000120738	0.000307138		-4.21151e-05	0.000120738
																	0.190111	0.000357259	0.000121893	0.000305322		-5.19367e-05	0.000121893
																	0.190278	0.000403726	0.000121814	0.000303506		-0.00010022	0.000121814
																	0.190446	0.000216976	0.000121641	0.000301679		8.4703e-05	0.000121641
																	0.190613	0.000224297	0.000122251	0.000299862		7.55657e-05	0.000122251
																	0.19078	0.000469694	0.000120322	0.000298046		-0.000171649	0.000120322
																	0.190948	0.000221076	0.000121959	0.000296219		7.51429e-05	0.000121959
																	0.191115	0.000500629	0.00012162	0.000294402		-0.000206227	0.00012162
																	0.191282	0.000363713	0.00012161	0.000292586		-7.11273e-05	0.00012161
																	0.19145	0.000444393	0.000122054	0.000290759		-0.000153634	0.000122054
																	0.191617	0.000428031	0.000120582	0.000288943		-0.000139088	0.000120582
																	0.191784	0.000495832	0.000121937	0.000287126		-0.000208706	0.000121937
																	0.191952	0.000333315	0.000120958	0.000285299		-4.80161e-05	0.000120958
																	0.192119	0.000311575	0.000121431	0.000283807		-2.77681e-05	0.000121431
																	0.192286	0.000262024	0.000120613	0.000282444		2.04203e-05	0.000120613
																	0.192454	0.000263822	0.000121267	0.000281074		1.7252e-05	0.000121267
																	0.192621	0.00018157	0.000121649	0.000279712		9.81426e-05	0.000121649
																	0.192789	0.000274392	0.000120057	0.000278342		3.9497e-06	0.000120057
																	0.192956	0.000256746	0.000120785	0.00027698		2.02341e-05	0.000120785
																	0.193123	0.000292578	0.000120623	0.000275618		-1.69605e-05	0.000120623
																	0.193291	0.000547712	0.000121747	0.000274248		-0.000273464	0.000121747
																	0.193458	0.000205525	0.00012059	0.000272886		6.73605e-05	0.00012059
																	0.193625	0.000418933	0.000120071	0.000271524		-0.00014741	0.000120071
																	0.193793	0.00029742	0.000120892	0.000270154		-2.72664e-05	0.000120892
																	0.19396	0.000179917	0.00012033	0.000268792		8.88749e-05	0.00012033
																	0.194127	0.0003783	0.000121227	0.00026743		-0.000110871	0.000121227
																	0.194295	0.000122044	0.00012001	0.000266059		0.000144016	0.00012001
																	0.194462	0.00026311	0.000120142	0.000264697		1.5872e-06	0.000120142
																	0.194629	0.000341549	0.000120914	0.000263335		-7.82137e-05	0.000120914
																	0.194797	0.000296464	0.000119785	0.000261965		-3.44986e-05	0.000119785
																	0.194964	0.000107281	0.000120495	0.000260603		0.000153322	0.000120495
																	0.195131	0.000239031	0.000119443	0.000259241		2.02099e-05	0.000119443
																	0.195299	0.000382092	0.000120693	0.000257871		-0.000124221	0.000120693
																	0.195466	0.00011688	0.000120754	0.000256509		0.000139629	0.000120754
																	0.195633	0.000164555	0.000119064	0.000255147		9.0592e-05	0.000119064
																	0.195801	0.000232225	0.000120516	0.000253777		2.15519e-05	0.000120516
																	0.195968	0.000152736	0.000119337	0.000252415		9.96788e-05	0.000119337
																	0.196135	0.000392768	0.000120728	0.000251053		-0.000141715	0.000120728
																	0.196303	0.000384743	0.000119891	0.000249682		-0.00013506	0.000119891
																	0.19647	0.000433223	0.000119456	0.00024832		-0.000184903	0.000119456
																	0.196637	0.000273089	0.000120364	0.000246958		-2.61309e-05	0.000120364
																	0.196805	0.000103677	0.000119268	0.000245588		0.000141911	0.000119268
																	0.196972	0.000301832	0.000119895	0.000244226		-5.76057e-05	0.000119895
																	0.197139	0.000234022	0.000119395	0.000242864		8.8426e-06	0.000119395
																	0.197307	0.000131417	0.000119227	0.000241494		0.000110077	0.000119227
																	0.197474	0.000253384	0.000120558	0.000240132		-1.32522e-05	0.000120558
																	0.197641	0.000177336	0.000118909	0.00023877		6.14343e-05	0.000118909
																	0.197809	0.000311629	0.000120132	0.0002374		-7.42295e-05	0.000120132
																	0.197976	6.10238e-05	0.000117992	0.000236038		0.000175014	0.000117992
																	0.198143	0.000146954	0.000122003	0.000234676		8.77217e-05	0.000122003
																	0.198311	0.000348433	0.000123556	0.000233306		-0.000115127	0.000123556
																	0.198478	0.000195767	0.000122611	0.000231943		3.61761e-05	0.000122611
																	0.198645	0.000278529	0.000123887	0.000230581		-4.79478e-05	0.000123887
																	0.198813	6.20777e-05	0.000123851	0.000229211		0.000167134	0.000123851
																	0.19898	0.000279019	0.000124945	0.000227849		-5.11702e-05	0.000124945
																	0.199147	0.000118529	0.000125345	0.000226487		0.000107958	0.000125345
																	0.199315	0.000171606	0.000124838	0.000225117		5.35108e-05	0.000124838
																	0.199482	0.0001192	0.000126944	0.000223755		0.000104555	0.000126944
																	0.19965	0.000235976	0.000126378	0.000222385		-1.35911e-05	0.000126378
																	0.199817	0.000254296	0.000127261	0.000221023		-3.32731e-05	0.000127261
																	0.199984	0.000269952	0.000126546	0.000219661		-5.0291e-05	0.000126546
																	0.200152	0.000343175	0.000127836	0.000218645		-0.00012453	0.000127836
																	0.200319	0.000303738	0.000128786	0.000217671		-8.60665e-05	0.000128786
																	0.200486	0.00037283	0.000127795	0.000216698		-0.000156132	0.000127795
																	0.200654	0.000102363	0.00012848	0.00021572		0.000113356	0.00012848
																	0.200821	0.000271346	0.000127833	0.000214746		-5.65997e-05	0.000127833
																	0.200988	0.00016618	0.000129096	0.000213773		4.75929e-05	0.000129096
																	0.201156	0.000200307	0.000128884	0.000212795		1.24881e-05	0.000128884
																	0.201323	0.000224269	0.000128502	0.000211822		-1.24478e-05	0.000128502
																	0.20149	0.000547656	0.000129675	0.000210848		-0.000336808	0.000129675
																	0.201658	8.62441e-05	0.000128802	0.00020987		0.000123625	0.000128802
																	0.201825	4.44487e-05	0.000130557	0.000208897		0.000164448	0.000130557
																	0.201992	0.000231782	0.000129418	0.000207923		-2.38589e-05	0.000129418
																	0.20216	0.000218032	0.00012791	0.000206945		-1.10875e-05	0.00012791
																	0.202327	0.000262974	0.00012769	0.000205972		-5.70025e-05	0.00012769
																	0.202494	0.000214385	0.000125574	0.000204998		-9.3865e-06	0.000125574
																	0.202662	0.000205941	0.000126009	0.00020402		-1.9209e-06	0.000126009
																	0.202829	-6.41226e-05	0.000123563	0.000203047		0.000267169	0.000123563
																	0.202996	0.00030304	0.000125599	0.000202073		-0.000100966	0.000125599
																	0.203164	0.000207801	0.000124279	0.000201095		-6.706e-06	0.000124279
																	0.203331	0.000408098	0.000124169	0.000200121		-0.000207977	0.000124169
																	0.203498	8.69035e-05	0.00012446	0.000199148		0.000112245	0.00012446
																	0.203666	-2.53865e-05	0.000122555	0.00019817		0.000223556	0.000122555
																	0.203833	0.000356224	0.0001246	0.000197196		-0.000159027	0.0001246
																	0.204	0.000146202	0.000122855	0.000196223		5.00213e-05	0.000122855
																	0.204168	0.000220281	0.00012305	0.000195245		-2.50361e-05	0.00012305
																	0.204335	0.000322535	0.000123062	0.000194271		-0.000128263	0.000123062
																	0.204502	4.04485e-05	0.000121797	0.000193298		0.00015285	0.000121797
																	0.20467	0.000137467	0.000123775	0.00019232		5.48523e-05	0.000123775
																	0.204837	0.00020426	0.00012171	0.000191346		-1.29135e-05	0.00012171
																	0.205004	0.000185741	0.000122499	0.000190373		4.6322e-06	0.000122499
																	0.205172	-1.00214e-05	0.000122366	0.000189394		0.000199416	0.000122366
																	0.205339	0.000408502	0.000122101	0.000188422		-0.000220081	0.000122101
																	0.205506	0.000257234	0.000122468	0.000187448		-6.97856e-05	0.000122468
																	0.205674	0.000119302	0.0001212	0.000186469		6.71678e-05	0.0001212
																	0.205841	0.000229131	0.000122327	0.000185497		-4.36344e-05	0.000122327
																	0.206008	7.0302e-05	0.00012177	0.000184523		0.000114221	0.00012177
																	0.206176	-5.52555e-05	0.000120878	0.000183545		0.0002388	0.000120878
																	0.206343	-5.19157e-05	0.000121796	0.000182572		0.000234487	0.000121796
																	0.206511	7.96216e-06	0.000120104	0.000181593		0.00017363	0.000120104
																	0.206678	9.38707e-05	0.000121843	0.00018062		8.67488e-05	0.000121843
																	0.206845	0.000272237	0.000120809	0.000179647		-9.25906e-05	0.000120809
																	0.207013	0.000144934	0.000120958	0.000178668		3.37335e-05	0.000120958
																	0.20718	0.000309909	0.000121702	0.000177695		-0.000132214	0.000121702
																	0.207347	0.000171084	0.00012001	0.000176721		5.6374e-06	0.00012001
																	0.207515	0.000217385	0.0001214	0.000175743		-4.16424e-05	0.0001214
																	0.207682	0.000153247	0.000120442	0.00017477		2.15224e-05	0.000120442
																	0.207849	0.000259152	0.000120754	0.000173796		-8.5355e-05	0.000120754
																	0.208017	0.000174865	0.00012125	0.000172851		-2.0144e-06	0.00012125
																	0.208184	7.81395e-05	0.000120251	0.000172204		9.40648e-05	0.000120251
																	0.208351	0.000174363	0.000120702	0.000171558		-2.8056e-06	0.000120702
																	0.208519	0.000257799	0.000120311	0.000170907		-8.68919e-05	0.000120311
																	0.208686	8.1889e-05	0.000120988	0.000170261		8.83717e-05	0.000120988
																	0.208853	0.000187969	0.000120391	0.000169614		-1.83548e-05	0.000120391
																	0.209021	0.000227702	0.00011987	0.000168964		-5.8738e-05	0.00011987
																	0.209188	0.000195642	0.000120856	0.000168317		-2.73246e-05	0.000120856
																	0.209355	0.000298172	0.000119411	0.000167671		-0.000130501	0.000119411
																	0.209523	0.000208776	0.000120172	0.00016702		-4.17554e-05	0.000120172
																	0.20969	0.000287672	0.000119826	0.000166373		-0.000121299	0.000119826
																	0.209857	0.000284117	0.000119677	0.000165727		-0.00011839	0.000119677
																	0.210025	0.000202811	0.000120042	0.000165077		-3.77345e-05	0.000120042
																	0.210192	-8.89735e-05	0.00011878	0.00016443		0.000253403	0.00011878
																	0.210359	0.000362207	0.000120272	0.000163783		-0.000198424	0.000120272
																	0.210527	0.00013729	0.00011878	0.000163133		2.58432e-05	0.00011878
																	0.210694	9.53016e-05	0.000119436	0.000162486		6.71848e-05	0.000119436
																	0.210861	5.86518e-05	0.000119049	0.00016184		0.000103188	0.000119049
																	0.211029	0.000131535	0.000119222	0.000161189		2.96544e-05	0.000119222
																	0.211196	0.000247939	0.000119461	0.000160543		-8.73966e-05	0.000119461
																	0.211363	0.000108957	0.000118307	0.000159896		5.0939e-05	0.000118307
																	0.211531	6.40719e-05	0.000119477	0.000159246		9.51739e-05	0.000119477
																	0.211698	3.21555e-05	0.000118503	0.000158599		0.000126444	0.000118503
																	0.211865	0.000210332	0.00011954	0.000157953		-5.23795e-05	0.00011954
																	0.212033	0.000297118	0.000119248	0.000157302		-0.000139815	0.000119248
																	0.2122	7.06459e-05	0.000117752	0.000156656		8.60098e-05	0.000117752
																	0.212367	0.000160662	0.000119746	0.000156009		-4.6533e-06	0.000119746
																	0.212535	-4.86073e-05	0.000118072	0.000155359		0.000203966	0.000118072
																	0.212702	7.55429e-05	0.000119332	0.000154712		7.91692e-05	0.000119332
																	0.212869	0.000282437	0.000119123	0.000154066		-0.000128371	0.000119123
																	0.213037	-6.16395e-05	0.000118466	0.000153415		0.000215055	0.000118466
																	0.213204	0.000327043	0.000120042	0.000152768		-0.000174275	0.000120042
																	0.213371	0.000150112	0.000117374	0.000152122		2.0102e-06	0.000117374
																	0.213539	0.000236728	0.000118956	0.000151472		-8.52561e-05	0.000118956
																	0.213706	0.000106967	0.000118337	0.000150825		4.38579e-05	0.000118337
																	0.213874	0.000217298	0.000118775	0.000150174		-6.71239e-05	0.000118775
																	0.214041	0.000383309	0.000119086	0.000149528		-0.000233781	0.000119086
																	0.214208	0.000305806	0.000117796	0.000148881		-0.000156925	0.000117796
																	0.214376	0.000302887	0.000118763	0.000148231		-0.000154656	0.000118763
																	0.214543	1.34697e-05	0.000117934	0.000147584		0.000134115	0.000117934
																	0.21471	0.00011867	0.000118273	0.000146938		2.82677e-05	0.000118273
																	0.214878	-0.000138785	0.000117446	0.000146287		0.000285072	0.000117446
																	0.215045	8.17009e-05	0.00011741	0.000145641		6.39399e-05	0.00011741
																	0.215212	0.000173474	0.000118727	0.000144994		-2.84796e-05	0.000118727
																	0.21538	0.000219621	0.000117295	0.000144344		-7.52769e-05	0.000117295
																	0.215547	-0.000133151	0.000117287	0.000143697		0.000276848	0.000117287
																	0.215714	7.35398e-05	0.000117283	0.000143051		6.95109e-05	0.000117283
																	0.215882	-0.000104991	0.000117533	0.0001424		0.000247391	0.000117533
																	0.216049	0.000213632	0.000118642	0.000141832		-7.17998e-05	0.000118642
																	0.216216	1.4563e-05	0.000116532	0.000141452		0.000126889	0.000116532
																	0.216384	7.4667e-05	0.000117234	0.000141069		6.6402e-05	0.000117234
																	0.216551	6.02078e-05	0.000117081	0.000140689		8.0481e-05	0.000117081
																	0.216718	0.0001059	0.000117513	0.000140308		3.44089e-05	0.000117513
																	0.216886	0.000257899	0.000118054	0.000139926		-0.000117972	0.000118054
																	0.217053	-6.15572e-05	0.00011602	0.000139546		0.000201103	0.00011602
																	0.21722	0.000289942	0.000117734	0.000139165		-0.000150776	0.000117734
																	0.217388	-1.07113e-05	0.000116999	0.000138783		0.000149494	0.000116999
																	0.217555	2.25021e-05	0.000117004	0.000138403		0.000115901	0.000117004
																	0.217722	9.03968e-05	0.000116795	0.000138022		4.76256e-05	0.000116795
																	0.21789	3.58532e-05	0.000116815	0.00013764		0.000101787	0.000116815
																	0.218057	0.000142905	0.0001176	0.00013726		-5.6449e-06	0.0001176
																	0.218224	0.000333556	0.000116841	0.000136879		-0.000196676	0.000116841
																	0.218392	0.000246013	0.000117593	0.000136497		-0.000109516	0.000117593
																	0.218559	0.000115275	0.000116372	0.000136117		2.08413e-05	0.000116372
																	0.218726	0.000104348	0.000117367	0.000135736		3.13889e-05	0.000117367
																	0.218894	0.000181008	0.000117353	0.000135354		-4.56539e-05	0.000117353
																	0.219061	0.000218069	0.000116123	0.000134974		-8.3095e-05	0.000116123
																	0.219228	0.000193487	0.000117176	0.000134593		-5.88941e-05	0.000117176
																	0.219396	0.000208711	0.000116704	0.000134211		-7.44997e-05	0.000116704
																	0.219563	0.00019042	0.000117533	0.00013383		-5.65899e-05	0.000117533
																	0.21973	0.000256092	0.00011643	0.00013345		-0.000122641	0.00011643
																	0.219898	9.56325e-05	0.000116174	0.000133068		3.74353e-05	0.000116174
																	0.220065	0.000296391	0.000117457	0.000132687		-0.000163703	0.000117457
																	0.220232	0.000111828	0.000115883	0.000132307		2.04795e-05	0.000115883
																	0.2204	7.99827e-05	0.000116739	0.000131925		5.1942e-05	0.000116739
																	0.220567	8.70854e-05	0.000115976	0.000131544		4.44591e-05	0.000115976
																	0.220735	0.000196919	0.00011639	0.000131162		-6.57567e-05	0.00011639
																	0.220902	5.56486e-05	0.000117167	0.000130782		7.51331e-05	0.000117167
																	0.221069	1.11804e-05	0.000115212	0.000130401		0.000119221	0.000115212
																	0.221237	0.000189975	0.000116982	0.000130019		-5.9956e-05	0.000116982
																	0.221404	0.000235863	0.000116136	0.000129639		-0.000106224	0.000116136
																	0.221571	0.000189574	0.000116794	0.000129258		-6.03157e-05	0.000116794
																	0.221739	0.000199279	0.000116213	0.000128876		-7.04028e-05	0.000116213
																	0.221906	0.000114632	0.000115499	0.000128496		1.3864e-05	0.000115499
																	0.222073	0.0003819	0.000116933	0.000128115		-0.000253784	0.000116933
																	0.222241	0.000118936	0.000115814	0.000127733		8.7963e-06	0.000115814
																	0.222408	1.24977e-05	0.000116415	0.000127353		0.000114855	0.000116415
																	0.222575	8.41581e-05	0.000116191	0.000126972		4.28142e-05	0.000116191
																	0.222743	0.000362035	0.000115637	0.00012659		-0.000235445	0.000115637
																	0.22291	0.00022089	0.000116662	0.000126209		-9.46803e-05	0.000116662
																	0.223077	0.00014427	0.000115554	0.000125829		-1.8441e-05	0.000115554
																	0.223245	6.67885e-05	0.000115973	0.000125447		5.86583e-05	0.000115973
																	0.223412	0.000194188	0.000115477	0.000125066		-6.91214e-05	0.000115477
																	0.223579	0.000230076	0.000116033	0.000124686		-0.00010539	0.000116033
																	0.223747	0.000110726	0.000116256	0.000124304		1.35775e-05	0.000116256
																	0.223914	5.65028e-05	0.000115155	0.000123923		6.74207e-05	0.000115155
																	0.224081	7.71377e-05	0.000115885	0.000123645		4.65073e-05	0.000115885
																	0.224249	0.000329873	0.000115379	0.000123474		-0.0002064	0.000115379
																	0.224416	-0.000232657	0.000115263	0.000123303		0.00035596	0.000115263
																	0.224583	7.86603e-05	0.000116205	0.000123133		4.44727e-05	0.000116205
																	0.224751	0.00024104	0.0001151	0.000122962		-0.000118078	0.0001151
																	0.224918	4.4305e-07	0.000115728	0.000122791		0.000122348	0.000115728
																	0.225085	0.00014564	0.000115233	0.000122621		-2.30191e-05	0.000115233
																	0.225253	1.28797e-06	0.000115509	0.00012245		0.000121162	0.000115509
																	0.22542	0.00038386	0.000115908	0.000122279		-0.000261581	0.000115908
																	0.225587	-6.05399e-08	0.000115657	0.000122109		0.000122169	0.000115657
																	0.225755	0.000435739	0.000116127	0.000121938		-0.000313802	0.000116127
																	0.225922	0.000280702	0.000115497	0.000121767		-0.000158935	0.000115497
																	0.226089	3.82053e-05	0.000115343	0.000121597		8.33915e-05	0.000115343
																	0.226257	0.00024851	0.000115325	0.000121426		-0.000127085	0.000115325
																	0.226424	1.5721e-05	0.000115876	0.000121255		0.000105534	0.000115876
																	0.226591	0.00017971	0.000115884	0.000121085		-5.86256e-05	0.000115884
																	0.226759	0.000175081	0.000115453	0.000120913		-5.41676e-05	0.000115453
																	0.226926	9.54187e-05	0.000115898	0.000120743		2.53244e-05	0.000115898
																	0.227093	9.52381e-05	0.000115114	0.000120573		2.53346e-05	0.000115114
																	0.227261	-0.00010618	0.000115664	0.000120401		0.000226582	0.000115664
																	0.227428	9.10537e-05	0.000115256	0.000120231		2.91773e-05	0.000115256
																	0.227595	-3.27043e-05	0.000115841	0.000120061		0.000152765	0.000115841
																	0.227763	0.00025404	0.000115872	0.000119889		-0.000134151	0.000115872
																	0.22793	3.71536e-05	0.000115315	0.000119719		8.25654e-05	0.000115315
																	0.228098	0.000368876	0.000116693	0.000119548		-0.000249328	0.000116693
																	0.228265	0.000185297	0.000115629	0.000119377		-6.592e-05	0.000115629
																	0.228432	-8.68354e-05	0.000115443	0.000119207		0.000206042	0.000115443
																	0.2286	1.89352e-05	0.000116432	0.000119036		0.0001001	0.000116432
																	0.228767	4.11046e-05	0.000115669	0.000118865		7.77606e-05	0.000115669
																	0.228934	0.000103251	0.000116027	0.000118695		1.54436e-05	0.000116027
																	0.229102	-1.17893e-05	0.000115539	0.000118523		0.000130313	0.000115539
																	0.229269	0.000224798	0.000116814	0.000118353		-0.000106445	0.000116814
																	0.229436	4.7919e-05	0.000116271	0.000118183		7.02638e-05	0.000116271
																	0.229604	9.5579e-05	0.000115923	0.000118011		2.24325e-05	0.000115923
																	0.229771	4.32556e-05	0.00011632	0.000117841		7.45855e-05	0.00011632
																	0.229938	0.000142059	0.000115424	0.000117671		-2.43882e-05	0.000115424
																	0.230106	-0.000187696	0.00011608	0.000117499		0.000305195	0.00011608
																	0.230273	3.18061e-05	0.000115992	0.000117329		8.5523e-05	0.000115992
																	0.23044	-4.25115e-05	0.000115841	0.000117159		0.00015967	0.000115841
																	0.230608	0.000146547	0.000116083	0.000116987		-2.956e-05	0.000116083
																	0.230775	7.24449e-05	0.000116264	0.000116817		4.4372e-05	0.000116264
																	0.230942	0.000135206	0.000116431	0.000116647		-1.85588e-05	0.000116431
																	0.23111	0.000280323	0.000116007	0.000116475		-0.000163848	0.000116007
																	0.231277	9.10997e-05	0.000115914	0.000116305		2.52053e-05	0.000115914
																	0.231444	0.000160234	0.000116529	0.000116135		-4.40992e-05	0.000116529
																	0.231612	3.05476e-05	0.000116412	0.000115963		8.54157e-05	0.000116412
																	0.231779	0.000251075	0.000116094	0.000115793		-0.000135282	0.000116094
																	0.231946	1.24141e-05	0.000115767	0.000115623		0.000103208	0.000115767
																	0.232114	0.000120478	0.000115844	0.000115559		-4.9195e-06	0.000115844
																	0.232281	5.91847e-05	0.000116646	0.000115545		5.63606e-05	0.000116646
																	0.232448	0.000107934	0.000115655	0.000115532		7.5982e-06	0.000115655
																	0.232616	0.000155212	0.000116074	0.000115519		-3.96929e-05	0.000116074
																	0.232783	-0.000258343	0.000115391	0.000115506		0.000373849	0.000115391
																	0.23295	0.000149014	0.000116105	0.000115493		-3.35216e-05	0.000116105
																	0.233118	4.68177e-05	0.000115893	0.000115479		6.86616e-05	0.000115893
																	0.233285	3.75404e-05	0.000115679	0.000115466		7.79257e-05	0.000115679
																	0.233452	8.3723e-06	0.000116192	0.000115453		0.000107081	0.000116192
																	0.23362	0.000288318	0.000118459	0.00011544		-0.000172878	0.000118459
																	0.233787	0.00015161	0.000119525	0.000115426		-3.61833e-05	0.000119525
																	0.233954	0.00016271	0.00012007	0.000115413		-4.72962e-05	0.00012007
																	0.234122	1.10352e-05	0.000120293	0.0001154		0.000104365	0.000120293
																	0.234289	0.000127842	0.000122107	0.000115387		-1.24555e-05	0.000122107
																	0.234456	9.35734e-05	0.000122506	0.000115374		2.18003e-05	0.000122506
																	0.234624	0.000177279	0.000123062	0.000115361		-6.19181e-05	0.000123062
																	0.234791	7.38603e-05	0.000123218	0.000115347		4.1487e-05	0.000123218
																	0.234959	0.000319253	0.000124331	0.000115334		-0.000203919	0.000124331
																	0.235126	0.000124009	0.000124692	0.000115321		-8.6876e-06	0.000124692
																	0.235293	3.9193e-05	0.000123956	0.000115308		7.61147e-05	0.000123956
																	0.235461	0.000184716	0.000125277	0.000115295		-6.94211e-05	0.000125277
																	0.235628	0.000204853	0.000125274	0.000115281		-8.95712e-05	0.000125274
																	0.235795	9.36814e-05	0.000126778	0.000115268		2.15867e-05	0.000126778
																	0.235963	0.000222008	0.000126114	0.000115255		-0.000106753	0.000126114
																	0.23613	7.01298e-05	0.000126607	0.000115242		4.51119e-05	0.000126607
																	0.236297	7.92577e-05	0.000126407	0.000115228		3.59708e-05	0.000126407
																	0.236465	0.000332487	0.000127853	0.000115215		-0.000217272	0.000127853
																	0.236632	0.000217803	0.000128179	0.000115202		-0.000102601	0.000128179
																	0.236799	0.000502833	0.000127929	0.000115189		-0.000387644	0.000127929
																	0.236967	0.000369929	0.000128835	0.000115176		-0.000254753	0.000128835
																	0.237134	0.000133801	0.00012768	0.000115163		-1.8638e-05	0.00012768
																	0.237301	8.08237e-06	0.000129302	0.000115149		0.000107067	0.000129302
																	0.237469	0.000268142	0.000129262	0.000115136		-0.000153006	0.000129262
																	0.237636	8.0597e-05	0.00012563	0.000115123		3.45259e-05	0.00012563
																	0.237803	0.00040439	0.000126565	0.00011511		-0.00028928	0.000126565
																	0.237971	0.000170319	0.00012403	0.000115096		-5.52229e-05	0.00012403
																	0.238138	-0.00010687	0.000124026	0.000115083		0.000221953	0.000124026
																	0.238305	-4.28712e-05	0.000123405	0.00011507		0.000157941	0.000123405
																	0.238473	4.63419e-05	0.000122581	0.000115057		6.87149e-05	0.000122581
																	0.23864	0.000213621	0.000123547	0.000115044		-9.85771e-05	0.000123547
																	0.238807	0.000183989	0.00012158	0.00011503		-6.89589e-05	0.00012158
																	0.238975	9.46864e-05	0.000123168	0.000115017		2.03308e-05	0.000123168
																	0.239142	7.38783e-05	0.000121967	0.000115004		4.11257e-05	0.000121967
																	0.239309	3.21303e-05	0.000121417	0.000114991		8.28606e-05	0.000121417
																	0.239477	0.000111561	0.000122045	0.000114978		3.4163e-06	0.000122045
																	0.239644	7.66595e-05	0.000120717	0.000114964		3.83049e-05	0.000120717
																	0.239811	0.000298335	0.000122586	0.000114951		-0.000183383	0.000122586
																	0.239979	0.000123177	0.000121706	0.000114938		-8.2393e-06	0.000121706
																	0.240146	0.000234483	0.000121637	0.000115021		-0.000119462	0.000121637
																	0.240313	1.20137e-05	0.000122139	0.000115117		0.000103104	0.000122139
																	0.240481	0.000139703	0.000120472	0.000115215		-2.44886e-05	0.000120472
																	0.240648	0.000144645	0.000122372	0.000115311		-2.93336e-05	0.000122372
																	0.240815	3.35452e-05	0.000121453	0.000115408		8.18628e-05	0.000121453
																	0.240983	0.00031736	0.000121466	0.000115505		-0.000201855	0.000121466
																	0.24115	0.000187952	0.00012175	0.000115602		-7.23506e-05	0.00012175
																	0.241317	8.27192e-05	0.000121306	0.000115698		3.29793e-05	0.000121306
																	0.241485	0.000147164	0.000122314	0.000115796		-3.13681e-05	0.000122314
																	0.241652	0.000114584	0.000120277	0.000115892		1.3084e-06	0.000120277
																	0.24182	0.000251418	0.00012203	0.000115989		-0.000135428	0.00012203
																	0.241987	-3.27543e-06	0.000121083	0.000116086		0.000119362	0.000121083
																	0.242154	0.000122752	0.000121604	0.000116183		-6.5695e-06	0.000121604
																	0.242322	0.000194171	0.00012203	0.00011628		-7.7891e-05	0.00012203
																	0.242489	0.000106267	0.000120568	0.000116377		1.01094e-05	0.000120568
																	0.242656	9.28004e-05	0.000121889	0.000116473		2.36729e-05	0.000121889
																	0.242824	0.000158773	0.000121653	0.00011657		-4.22028e-05	0.000121653
																	0.242991	-0.00015866	0.000121377	0.000116667		0.000275327	0.000121377
																	0.243158	-5.48875e-05	0.000121311	0.000116764		0.000171651	0.000121311
																	0.243326	0.00017189	0.000121138	0.000116861		-5.50289e-05	0.000121138
																	0.243493	0.000262482	0.000122339	0.000116958		-0.000145524	0.000122339
																	0.24366	0.000253896	0.000121013	0.000117054		-0.000136841	0.000121013
																	0.243828	0.000258094	0.000121508	0.000117151		-0.000140942	0.000121508
																	0.243995	0.000116728	0.000120894	0.000117248		5.202e-07	0.000120894
																	0.244162	0.000203714	0.000121844	0.000117345		-8.63696e-05	0.000121844
																	0.24433	-1.53432e-05	0.00012182	0.000117442		0.000132785	0.00012182
																	0.244497	0.000370275	0.000120548	0.000117539		-0.000252737	0.000120548
																	0.244664	5.29907e-05	0.000121706	0.000117635		6.46445e-05	0.000121706
																	0.244832	6.57519e-05	0.000120712	0.000117732		5.19805e-05	0.000120712
																	0.244999	0.000153411	0.000122109	0.000117829		-3.55823e-05	0.000122109
																	0.245166	0.000262114	0.000121884	0.000117926		-0.000144188	0.000121884
																	0.245334	9.82256e-05	0.000120332	0.000118023		1.97973e-05	0.000120332
																	0.245501	0.000205174	0.000122101	0.00011812		-8.70545e-05	0.000122101
																	0.245668	5.28731e-05	0.00012027	0.000118216		6.53431e-05	0.00012027
																	0.245836	0.000224204	0.000122071	0.000118313		-0.00010589	0.000122071
																	0.246003	4.7781e-05	0.000120852	0.00011841		7.06291e-05	0.000120852
																	0.24617	0.000224578	0.000121561	0.000118507		-0.000106071	0.000121561
																	0.246338	0.000332267	0.000122381	0.000118604		-0.000213663	0.000122381
																	0.246505	0.000130361	0.000120104	0.000118701		-1.166e-05	0.000120104
																	0.246672	4.70475e-05	0.000121378	0.000118797		7.17497e-05	0.000121378
																	0.24684	0.000247101	0.000121122	0.000118894		-0.000128207	0.000121122
																	0.247007	4.73766e-05	0.000121487	0.000118991		7.16145e-05	0.000121487
																	0.247174	0.000426368	0.000122758	0.000119088		-0.00030728	0.000122758
																	0.247342	0.000271795	0.000119864	0.000119185		-0.00015261	0.000119864
																	0.247509	0.000102934	0.000121421	0.000119282		1.63472e-05	0.000121421
																	0.247676	0.000133042	0.000120821	0.000119378		-1.36637e-05	0.000120821
																	0.247844	0.000215363	0.000121524	0.000119475		-9.58874e-05	0.000121524
																	0.248011	0.000271332	0.000121116	0.000119577		-0.000151756	0.000121116
																	0.248178	7.99574e-05	0.000120395	0.000119741		3.97839e-05	0.000120395
																	0.248346	0.000148501	0.000122063	0.000119907		-2.85937e-05	0.000122063
																	0.248513	3.70901e-05	0.000120037	0.000120072		8.29816e-05	0.000120037
																	0.24868	5.94903e-05	0.000121463	0.000120236		6.07461e-05	0.000121463
																	0.248848	4.55741e-05	0.000120225	0.000120402		7.4828e-05	0.000120225
																	0.249015	-4.03061e-05	0.000120238	0.000120567		0.000160873	0.000120238
																	0.249183	0.00016643	0.000121443	0.000120733		-4.56972e-05	0.000121443
																	0.24935	0.000174303	0.000120017	0.000120897		-5.34061e-05	0.000120017
																	0.249517	0.000205249	0.000120554	0.000121062		-8.4187e-05	0.000120554
																	0.249685	0.000226621	0.000120463	0.000121228		-0.000105393	0.000120463
																	0.249852	0.000267703	0.000121149	0.000121392		-0.000146311	0.000121149
																	0.250019	0.000176962	0.000121188	0.000121557		-5.54043e-05	0.000121188
																	0.250187	0.000275848	0.000119897	0.000121723		-0.000154125	0.000119897
																	0.250354	-3.51837e-05	0.000120846	0.000121888		0.000157071	0.000120846
																	0.250521	0.000164399	0.0001204	0.000122052		-4.23468e-05	0.0001204
																	0.250689	0.000131274	0.000120793	0.000122218		-9.0558e-06	0.000120793
																	0.250856	7.34243e-05	0.000120147	0.000122383		4.89585e-05	0.000120147
																	0.251023	-0.00012478	0.000119859	0.000122548		0.000247328	0.000119859
																	0.251191	0.000266048	0.0001223	0.000122713		-0.000143335	0.0001223
																	0.251358	6.77727e-05	0.000120207	0.000122878		5.51052e-05	0.000120207
																	0.251525	0.000156183	0.000120483	0.000123043		-3.31401e-05	0.000120483
																	0.251693	0.000101512	0.000119698	0.000123208		2.16965e-05	0.000119698
																	0.25186	0.000130689	0.000120736	0.000123373		-7.3157e-06	0.000120736
																	0.252027	-3.2013e-05	0.000121443	0.000123538		0.000155551	0.000121443
																	0.252195	0.000160577	0.000119967	0.000123703		-3.68738e-05	0.000119967
																	0.252362	0.000147574	0.000120896	0.000123868		-2.37058e-05	0.000120896
																	0.252529	0.000322895	0.000120178	0.000124033		-0.000198862	0.000120178
																	0.252697	0.000109759	0.000120775	0.000124199		1.44395e-05	0.000120775
																	0.252864	-6.6081e-05	0.000120481	0.000124363		0.000190444	0.000120481
																	0.253031	4.32401e-05	0.00011985	0.000124528		8.1288e-05	0.00011985
																	0.253199	-8.52351e-05	0.000121077	0.000124694		0.000209929	0.000121077
																	0.253366	-6.28225e-05	0.00011993	0.000124858		0.000187681	0.00011993
																	0.253533	0.000151973	0.000121408	0.000125023		-2.69493e-05	0.000121408
																	0.253701	1.08669e-05	0.000119533	0.000125189		0.000114322	0.000119533
																	0.253868	0.000159323	0.000120577	0.000125354		-3.39698e-05	0.000120577
																	0.254035	-4.08707e-05	0.000121236	0.000125518		0.000166389	0.000121236
																	0.254203	0.000147124	0.000120034	0.000125684		-2.14398e-05	0.000120034
																	0.25437	0.000154776	0.00012134	0.000125849		-2.89271e-05	0.00012134
																	0.254537	0.000137794	0.000120223	0.000126014		-1.17801e-05	0.000120223
																	0.254705	6.6086e-05	0.000120414	0.000126179		6.00933e-05	0.000120414
																	0.254872	0.000175354	0.000121464	0.000126344		-4.90099e-05	0.000121464
																	0.255039	3.18241e-05	0.000120035	0.000126509		9.46846e-05	0.000120035
																	0.255207	0.000182775	0.000121435	0.000126674		-5.61003e-05	0.000121435
																	0.255374	0.000299264	0.000120396	0.000126839		-0.000172424	0.000120396
																	0.255541	0.000190862	0.000121299	0.000127004		-6.38579e-05	0.000121299
																	0.255709	0.000178453	0.000120374	0.00012717		-5.12832e-05	0.000120374
																	0.255876	-0.000113483	0.000119673	0.000127334		0.000240817	0.000119673
																	0.256044	-6.70729e-05	0.000121569	0.000127509		0.000194582	0.000121569
																	0.256211	0.000260863	0.000119971	0.000127706		-0.000133157	0.000119971
																	0.256378	8.12195e-05	0.000121384	0.000127904		4.66846e-05	0.000121384
																	0.256546	0.000219391	0.000120374	0.000128103		-9.12877e-05	0.000120374
																	0.256713	9.02924e-05	0.000120692	0.000128301		3.80082e-05	0.000120692
																	0.25688	0.0001673	0.000121557	0.000128498		-3.88019e-05	0.000121557
																	0.257048	0.000260651	0.000119968	0.000128697		-0.000131954	0.000119968
																	0.257215	0.000329512	0.000121077	0.000128895		-0.000200617	0.000121077
																	0.257382	8.27066e-05	0.000120307	0.000129092		4.63858e-05	0.000120307
																	0.25755	-0.000101432	0.000120566	0.000129291		0.000230723	0.000120566
																	0.257717	9.60268e-05	0.00012047	0.000129489		3.34621e-05	0.00012047
																	0.257884	0.000161792	0.000120404	0.000129687		-3.21056e-05	0.000120404
																	0.258052	0.000266136	0.000120984	0.000129885		-0.00013625	0.000120984
																	0.258219	4.19119e-05	0.000119949	0.000130083		8.81712e-05	0.000119949
																	0.258386	-2.30909e-05	0.000120195	0.000130281		0.000153372	0.000120195
																	0.258554	-0.00012755	0.000120057	0.00013048		0.000258029	0.000120057
																	0.258721	3.12431e-05	0.000119677	0.000130677		9.94341e-05	0.000119677
																	0.258888	0.000165015	0.000120895	0.000130875		-3.41398e-05	0.000120895
																	0.259056	0.000256167	0.000119884	0.000131074		-0.000125094	0.000119884
																	0.259223	3.87921e-05	0.000120214	0.000131271		9.24793e-05	0.000120214
																	0.25939	0.000206616	0.000119638	0.000131469		-7.51473e-05	0.000119638
																	0.259558	4.68412e-05	0.000120178	0.000131668		8.48267e-05	0.000120178
																	0.259725	0.000243463	0.000120511	0.000131866		-0.000111598	0.000120511
																	0.259892	4.73477e-05	0.000119735	0.000132063		8.47155e-05	0.000119735
																	0.26006	-1.95604e-05	0.000120225	0.000132262		0.000151823	0.000120225
																	0.260227	6.55708e-05	0.000119873	0.00013246		6.68889e-05	0.000119873
																	0.260394	8.03997e-05	0.000120201	0.000132657		5.22577e-05	0.000120201
																	0.260562	0.000173735	0.000120225	0.000132856		-4.08784e-05	0.000120225
																	0.260729	0.000359303	0.000120803	0.000133054		-0.000226249	0.000120803
																	0.260896	0.000269215	0.000120771	0.000133252		-0.000135963	0.000120771
																	0.261064	7.27467e-05	0.000119083	0.00013345		6.07037e-05	0.000119083
																	0.261231	0.000230655	0.000120735	0.000133648		-9.70069e-05	0.000120735
																	0.261398	-3.29206e-05	0.000119308	0.000133846		0.000166766	0.000119308
																	0.261566	1.58478e-06	0.000119918	0.000134045		0.00013246	0.000119918
																	0.261733	-4.84201e-06	0.000120147	0.000134242		0.000139084	0.000120147
																	0.2619	0.000264513	0.000119098	0.00013444		-0.000130073	0.000119098
																	0.262068	4.08903e-05	0.000120579	0.000134639		9.37484e-05	0.000120579
																	0.262235	0.00019862	0.00011962	0.000134836		-6.37835e-05	0.00011962
																	0.262402	-0.00012211	0.000119861	0.000135034		0.000257144	0.000119861
																	0.26257	0.000137147	0.000119436	0.000135233		-1.914e-06	0.000119436
																	0.262737	9.56484e-05	0.000119713	0.000135431		3.97822e-05	0.000119713
																	0.262905	0.000134736	0.000120397	0.000135629		8.929e-07	0.000120397
																	0.263072	6.57031e-05	0.000119073	0.000135827		7.0124e-05	0.000119073
																	0.263239	0.000175965	0.000120561	0.000136025		-3.99406e-05	0.000120561
																	0.263407	0.000133183	0.000119681	0.000136224		3.0407e-06	0.000119681
																	0.263574	-5.09524e-06	0.000119873	0.000136421		0.000141516	0.000119873
																	0.263741	0.000158209	0.000120564	0.000136619		-2.15903e-05	0.000120564
																	0.263909	4.47494e-05	0.0001186	0.000136818		9.20683e-05	0.0001186
																	0.264076	0.000244059	0.000120634	0.000137017		-0.000107042	0.000120634
																	0.264243	9.6991e-05	0.000119255	0.00013722		4.02285e-05	0.000119255
																	0.264411	-1.79612e-05	0.00012026	0.000137423		0.000155384	0.00012026
																	0.264578	-2.61469e-05	0.000120144	0.000137625		0.000163772	0.000120144
																	0.264745	0.000135345	0.000119693	0.000137827		2.4815e-06	0.000119693
																	0.264913	0.000222277	0.000120857	0.00013803		-8.42467e-05	0.000120857
																	0.26508	0.000124846	0.00011976	0.000138232		1.33861e-05	0.00011976
																	0.265247	-7.28419e-05	0.000120136	0.000138434		0.000211276	0.000120136
																	0.265415	0.000231503	0.000119991	0.000138638		-9.28652e-05	0.000119991
																	0.265582	9.20909e-05	0.000120221	0.00013884		4.67487e-05	0.000120221
																	0.265749	0.000368289	0.000121277	0.000139042		-0.000229247	0.000121277
																	0.265917	0.000208585	0.000119698	0.000139245		-6.93398e-05	0.000119698
																	0.266084	9.6811e-06	0.000120663	0.000139447		0.000129766	0.000120663
																	0.266251	7.45246e-05	0.000120004	0.000139649		6.51245e-05	0.000120004
																	0.266419	7.09072e-06	0.00012019	0.000139852		0.000132762	0.00012019
																	0.266586	0.000103789	0.000120609	0.000140054		3.62651e-05	0.000120609
																	0.266753	4.58135e-06	0.00012006	0.000140256		0.000135675	0.00012006
																	0.266921	8.19988e-05	0.000121119	0.00014046		5.8461e-05	0.000121119
																	0.267088	5.36513e-05	0.000119693	0.000140662		8.70105e-05	0.000119693
																	0.267255	0.000137063	0.000120366	0.000140864		3.8005e-06	0.000120366
																	0.267423	0.000275425	0.000120635	0.000141067		-0.000134357	0.000120635
																	0.26759	5.88627e-05	0.000120179	0.000141269		8.24065e-05	0.000120179
																	0.267757	6.44708e-05	0.000121003	0.000141471		7.70005e-05	0.000121003
																	0.267925	0.00027227	0.000119385	0.000141675		-0.000130596	0.000119385
																	0.268092	0.000196355	0.000120422	0.000141877		-5.4478e-05	0.000120422
																	0.268259	-6.17579e-05	0.000119325	0.000142079		0.000203837	0.000119325
																	0.268427	0.000180821	0.000120079	0.000142282		-3.85394e-05	0.000120079
																	0.268594	0.000338088	0.00012031	0.000142484		-0.000195604	0.00012031
																	0.268761	0.000212352	0.000119148	0.000142686		-6.96664e-05	0.000119148
																	0.268929	-0.000138945	0.000119953	0.000142889		0.000281834	0.000119953
																	0.269096	-2.87015e-06	0.000121529	0.000143092		0.000145962	0.000121529
																	0.269263	0.000115794	0.000122823	0.000143293		2.74993e-05	0.000122823
																	0.269431	4.73132e-05	0.000123937	0.000143497		9.61836e-05	0.000123937
																	0.269598	0.000154627	0.00012477	0.000143699		-1.09276e-05	0.00012477
																	0.269765	0.000214642	0.000126422	0.000143901		-7.07407e-05	0.000126422
																	0.269933	6.29776e-05	0.000125708	0.000144104		8.11265e-05	0.000125708
																	0.2701	3.24716e-05	0.000126859	0.000144306		0.000111835	0.000126859
																	0.270268	4.91881e-05	0.000126907	0.00014451		9.53214e-05	0.000126907
																	0.270435	0.000110823	0.000128218	0.000144712		3.38883e-05	0.000128218
																	0.270602	0.000122081	0.000129546	0.000144914		2.28325e-05	0.000129546
																	0.27077	0.000113721	0.000127729	0.000145117		3.13954e-05	0.000127729
																	0.270937	5.03492e-05	0.000130307	0.000145319		9.49698e-05	0.000130307
																	0.271104	0.000229771	0.000129756	0.000145521		-8.42498e-05	0.000129756
																	0.271272	0.000237905	0.000130883	0.000145724		-9.21804e-05	0.000130883
																	0.271439	0.000228351	0.000130702	0.000145926		-8.24251e-05	0.000130702
																	0.271606	9.81182e-05	0.000131169	0.000146128		4.80103e-05	0.000131169
																	0.271774	0.00019523	0.000133321	0.000146332		-4.88977e-05	0.000133321
																	0.271941	-5.87016e-05	0.000131102	0.000146534		0.000205235	0.000131102
																	0.272108	0.000157653	0.000133035	0.000146725		-1.09279e-05	0.000133035
																	0.272276	0.000114062	0.000132733	0.000146911		3.28491e-05	0.000132733
																	0.272443	3.99907e-05	0.000133432	0.000147096		0.000107105	0.000133432
																	0.27261	0.000135106	0.00013589	0.000147281		1.21748e-05	0.00013589
																	0.272778	0.000209671	0.000133159	0.000147467		-6.2204e-05	0.000133159
																	0.272945	5.46325e-05	0.000135426	0.000147652		9.30193e-05	0.000135426
																	0.273112	0.000397888	0.000132252	0.000147837		-0.000250051	0.000132252
																	0.27328	5.70192e-05	0.000130389	0.000148023		9.10037e-05	0.000130389
																	0.273447	0.000327811	0.0001314	0.000148208		-0.000179603	0.0001314
																	0.273614	-0.000122634	0.000126976	0.000148393		0.000271026	0.000126976
																	0.273782	0.000476324	0.000129482	0.000148579		-0.000327746	0.000129482
																	0.273949	0.000320745	0.000128199	0.000148764		-0.000171981	0.000128199
																	0.274116	4.61712e-05	0.000128092	0.000148949		0.000102778	0.000128092
																	0.274284	0.000226792	0.000127608	0.000149135		-7.7657e-05	0.000127608
																	0.274451	0.000205247	0.000126852	0.00014932		-5.59268e-05	0.000126852
																	0.274618	7.65244e-05	0.00012778	0.000149505		7.29803e-05	0.00012778
																	0.274786	0.000159168	0.000126326	0.000149691		-9.4772e-06	0.000126326
																	0.274953	-2.30644e-05	0.000126584	0.000149876		0.00017294	0.000126584
																	0.27512	0.000188468	0.000126211	0.000150061		-3.84069e-05	0.000126211
																	0.275288	0.000210328	0.000127182	0.000150247		-6.00815e-05	0.000127182
																	0.275455	0.000143709	0.000127404	0.000150432		6.7225e-06	0.000127404
																	0.275622	0.000415323	0.00012588	0.000150617		-0.000264706	0.00012588
																	0.27579	0.000186661	0.000126638	0.000150803		-3.58585e-05	0.000126638
																	0.275957	2.63554e-05	0.00012574	0.000150988		0.000124632	0.00012574
																	0.276124	0.000182403	0.000126775	0.000151173		-3.12306e-05	0.000126775
																	0.276292	0.00025965	0.000126202	0.000151359		-0.000108292	0.000126202
																	0.276459	0.000231491	0.000125619	0.000151544		-7.99474e-05	0.000125619
																	0.276626	0.000249475	0.000126328	0.000151729		-9.77466e-05	0.000126328
																	0.276794	0.000124449	0.000125016	0.000151915		2.74661e-05	0.000125016
																	0.276961	0.000166295	0.000126879	0.0001521		-1.41951e-05	0.000126879
																	0.277129	0.000108285	0.000124639	0.000152286		4.40006e-05	0.000124639
																	0.277296	0.000394647	0.000126556	0.000152471		-0.000242177	0.000126556
																	0.277463	0.000160255	0.000126131	0.000152656		-7.5993e-06	0.000126131
																	0.277631	0.000288418	0.000125301	0.000152842		-0.000135577	0.000125301
																	0.277798	0.000148506	0.00012594	0.000153027		4.5212e-06	0.00012594
																	0.277965	0.000375391	0.000124905	0.000153212		-0.00022218	0.000124905
																	0.278133	0.0003135	0.000126653	0.000153398		-0.000160102	0.000126653
																	0.2783	0.00020289	0.000125588	0.000153583		-4.93074e-05	0.000125588
																	0.278467	0.000262804	0.000125004	0.000153768		-0.000109036	0.000125004
																	0.278635	6.25373e-05	0.000125715	0.000153954		9.14164e-05	0.000125715
																	0.278802	0.000191487	0.000125014	0.000154139		-3.73484e-05	0.000125014
																	0.278969	0.000360059	0.000126491	0.000154324		-0.000205735	0.000126491
																	0.279137	0.000171418	0.000124669	0.00015451		-1.69084e-05	0.000124669
																	0.279304	0.00014273	0.000124794	0.000154695		1.19652e-05	0.000124794
																	0.279471	0.000175545	0.000125607	0.00015488		-2.06651e-05	0.000125607
																	0.279639	0.000156154	0.000124731	0.000155066		-1.0885e-06	0.000124731
																	0.279806	6.86254e-05	0.000125552	0.000155251		8.66253e-05	0.000125552
																	0.279973	0.00010444	0.000124047	0.000155436		5.09956e-05	0.000124047
																	0.280141	0.000102499	0.000124822	0.000155595		5.30956e-05	0.000124822
																	0.280308	0.000193891	0.000125277	0.000155747		-3.81435e-05	0.000125277
																	0.280475	0.000415239	0.000125388	0.0001559		-0.000259339	0.000125388
																	0.280643	0.000407049	0.000124987	0.000156054		-0.000250995	0.000124987
																	0.28081	-0.000108107	0.00012428	0.000156207		0.000264314	0.00012428
																	0.280977	0.000112252	0.000124729	0.000156359		4.41078e-05	0.000124729
																	0.281145	0.000107647	0.000124815	0.000156513		4.88659e-05	0.000124815
																	0.281312	0.000124601	0.000124483	0.000156666		3.20648e-05	0.000124483
																	0.281479	0.000116786	0.000123662	0.000156819		4.00332e-05	0.000123662
																	0.281647	0.000190669	0.000124679	0.000156973		-3.36967e-05	0.000124679
																	0.281814	0.000308675	0.000124314	0.000157125		-0.00015155	0.000124314
																	0.281981	0.000204779	0.000124297	0.000157278		-4.75009e-05	0.000124297
																	0.282149	9.19251e-05	0.000124133	0.000157432		6.55068e-05	0.000124133
																	0.282316	0.000132928	0.000123992	0.000157585		2.46571e-05	0.000123992
																	0.282483	7.44736e-05	0.000123694	0.000157738		8.3264e-05	0.000123694
																	0.282651	0.000115258	0.000124214	0.000157891		4.26331e-05	0.000124214
																	0.282818	-5.6757e-05	0.000122609	0.000158044		0.000214801	0.000122609
																	0.282985	3.27022e-05	0.00012398	0.000158197		0.000125495	0.00012398
																	0.283153	0.000299283	0.000123794	0.000158351		-0.000140933	0.000123794
																	0.28332	0.000225872	0.000123991	0.000158504		-6.73689e-05	0.000123991
																	0.283487	2.82396e-05	0.000123195	0.000158656		0.000130417	0.000123195
																	0.283655	1.40575e-06	0.000122796	0.00015881		0.000157404	0.000122796
																	0.283822	0.000110228	0.000123185	0.000158963		4.87346e-05	0.000123185
																	0.28399	0.00013124	0.000124324	0.000159117		2.78768e-05	0.000124324
																	0.284157	-6.72906e-05	0.000122263	0.000159269		0.00022656	0.000122263
																	0.284324	0.000226798	0.00012374	0.000159422		-6.73759e-05	0.00012374
																	0.284492	0.000260004	0.000123379	0.000159576		-0.000100428	0.000123379
																	0.284659	0.000146732	0.000123311	0.000159729		1.29971e-05	0.000123311
																	0.284826	-2.18099e-05	0.000123583	0.000159882		0.000181692	0.000123583
																	0.284994	0.000251635	0.000122813	0.000160035		-9.15998e-05	0.000122813
																	0.285161	0.000145104	0.000123896	0.000160188		1.50842e-05	0.000123896
																	0.285328	0.00024345	0.000123423	0.000160341		-8.3109e-05	0.000123423
																	0.285496	0.000380095	0.000124021	0.000160495		-0.0002196	0.000124021
																	0.285663	0.000280475	0.000123015	0.000160647		-0.000119828	0.000123015
																	0.28583	0.000144661	0.000123391	0.0001608		1.61394e-05	0.000123391
																	0.285998	0.000111512	0.000123318	0.000160954		4.94417e-05	0.000123318
																	0.286165	0.000149217	0.00012335	0.000161107		1.18904e-05	0.00012335
																	0.286332	0.000161604	0.000122837	0.00016126		-3.445e-07	0.000122837
																	0.2865	0.000267131	0.000123452	0.000161413		-0.000105717	0.000123452
																	0.286667	0.000271673	0.000123802	0.000161566		-0.000110107	0.000123802
																	0.286834	0.000292428	0.000123516	0.000161719		-0.000130709	0.000123516
																	0.287002	0.000203448	0.000122835	0.000161873		-4.15748e-05	0.000122835
																	0.287169	4.21483e-05	0.000123398	0.000162026		0.000119877	0.000123398
																	0.287336	0.00034401	0.000123096	0.000162178		-0.000181831	0.000123096
																	0.287504	0.00016483	0.000123774	0.000162332		-2.4979e-06	0.000123774
																	0.287671	-4.86671e-05	0.000122097	0.000162485		0.000211152	0.000122097
																	0.287838	-4.75008e-05	0.000122998	0.000162638		0.000210139	0.000122998
																	0.288006	8.70962e-05	0.000123065	0.00016279		7.56938e-05	0.000123065
																	0.288173	0.000167663	0.000122857	0.000162902		-4.7615e-06	0.000122857
																	0.28834	6.83099e-05	0.000123525	0.000163013		9.47033e-05	0.000123525
																	0.288508	0.000344592	0.000122848	0.000163125		-0.000181466	0.000122848
																	0.288675	0.000190585	0.000123485	0.000163237		-2.73477e-05	0.000123485
																	0.288842	0.000119921	0.0001232	0.000163348		4.34276e-05	0.0001232
																	0.28901	-5.27459e-05	0.000123026	0.000163461		0.000216207	0.000123026
																	0.289177	0.000197748	0.000123389	0.000163572		-3.41761e-05	0.000123389
																	0.289344	0.000180185	0.0001226	0.000163684		-1.65011e-05	0.0001226
																	0.289512	0.000340756	0.000123752	0.000163796		-0.00017696	0.000123752
																	0.289679	-1.61366e-05	0.000122646	0.000163908		0.000180044	0.000122646
																	0.289846	-6.90387e-06	0.000122567	0.000164019		0.000170923	0.000122567
																	0.290014	0.000305644	0.000123622	0.000164132		-0.000141512	0.000123622
																	0.290181	8.56635e-05	0.000122998	0.000164243		7.85795e-05	0.000122998
																	0.290348	0.000430511	0.000123799	0.000164355		-0.000266156	0.000123799
																	0.290516	0.000244916	0.000123155	0.000164467		-8.04495e-05	0.000123155
																	0.290683	9.31859e-05	0.000122625	0.000164578		7.13925e-05	0.000122625
																	0.29085	0.000135998	0.000123052	0.00016469		2.86918e-05	0.000123052
																	0.291018	0.00018328	0.000122229	0.000164802		-1.84773e-05	0.000122229
																	0.291185	8.87305e-05	0.000123463	0.000164914		7.61833e-05	0.000123463
																	0.291353	0.000218238	0.000122376	0.000165026		-5.3212e-05	0.000122376
																	0.29152	0.000132729	0.000122473	0.000165138		3.24086e-05	0.000122473
																	0.291687	0.000135063	0.000122927	0.000165249		3.01859e-05	0.000122927
																	0.291855	0.000278745	0.000122608	0.000165361		-0.000113383	0.000122608
																	0.292022	0.000242778	0.000122917	0.000165473		-7.73053e-05	0.000122917
																	0.292189	-1.97015e-06	0.000121875	0.000165584		0.000167555	0.000121875
																	0.292357	6.82053e-05	0.000122249	0.000165697		9.74914e-05	0.000122249
																	0.292524	-3.4983e-05	0.000122699	0.000165808		0.000200791	0.000122699
																	0.292691	7.08117e-05	0.000121621	0.00016592		9.51081e-05	0.000121621
																	0.292859	2.23679e-05	0.000121455	0.000166032		0.000143664	0.000121455
																	0.293026	0.000341807	0.000122526	0.000166144		-0.000175663	0.000122526
																	0.293193	0.000411457	0.000122486	0.000166255		-0.000245202	0.000122486
																	0.293361	0.000139185	0.000121555	0.000166367		2.71825e-05	0.000121555
																	0.293528	0.000104414	0.000121927	0.000166479		6.20652e-05	0.000121927
																	0.293695	0.000234065	0.000121722	0.000166591		-6.74748e-05	0.000121722
																	0.293863	0.000123028	0.000122245	0.000166703		4.36749e-05	0.000122245
																	0.29403	2.6234e-05	0.000121635	0.000166814		0.00014058	0.000121635
																	0.294197	0.000271615	0.000121189	0.000166926		-0.000104689	0.000121189
																	0.294365	0.000249687	0.000122248	0.000167038		-8.26484e-05	0.000122248
																	0.294532	6.02402e-05	0.000121655	0.00016715		0.000106909	0.000121655
																	0.294699	1.03996e-05	0.000122367	0.000167261		0.000156862	0.000122367
																	0.294867	8.68833e-05	0.000121242	0.000167373		8.04902e-05	0.000121242
																	0.295034	0.000231761	0.000121403	0.000167485		-6.42757e-05	0.000121403
																	0.295201	2.69779e-05	0.000122157	0.000167597		0.000140619	0.000122157
																	0.295369	0.000269701	0.000121274	0.000167709		-0.000101992	0.000121274
																	0.295536	0.000177974	0.000122186	0.00016782		-1.01541e-05	0.000122186
																	0.295703	0.000517938	0.000122046	0.000167932		-0.000350006	0.000122046
																	0.295871	0.000171321	0.000121655	0.000168044		-3.2765e-06	0.000121655
																	0.296038	0.000142255	0.000122265	0.000168146		2.58902e-05	0.000122265
																	0.296205	0.000217802	0.000120821	0.000168212		-4.95896e-05	0.000120821
																	0.296373	0.000465812	0.000123022	0.000168279		-0.000297533	0.000123022
																	0.29654	0.000221767	0.000121134	0.000168346		-5.34217e-05	0.000121134
																	0.296707	0.000282483	0.000122223	0.000168412		-0.000114071	0.000122223
																	0.296875	0.000140869	0.000122319	0.000168479		2.761e-05	0.000122319
																	0.297042	0.00020558	0.000121177	0.000168546		-3.70339e-05	0.000121177
																	0.297209	0.000217932	0.000122825	0.000168612		-4.93198e-05	0.000122825
																	0.297377	0.000135723	0.000122053	0.000168679		3.29562e-05	0.000122053
																	0.297544	0.000144678	0.000122378	0.000168746		2.40679e-05	0.000122378
																	0.297711	0.000435117	0.000122085	0.000168812		-0.000266305	0.000122085
																	0.297879	5.36201e-05	0.000121961	0.000168879		0.000115259	0.000121961
																	0.298046	4.47635e-05	0.000122238	0.000168946		0.000124182	0.000122238
																	0.298214	0.000223424	0.000121659	0.000169013		-5.44112e-05	0.000121659
																	0.298381	0.000204589	0.000121904	0.000169079		-3.551e-05	0.000121904
																	0.298548	0.000169022	0.000122467	0.000169146		1.244e-07	0.000122467
																	0.298716	0.000417471	0.000122603	0.000169213		-0.000248258	0.000122603
																	0.298883	0.000201551	0.000122826	0.000169279		-3.22719e-05	0.000122826
																	0.29905	0.000129299	0.000120822	0.000169346		4.00469e-05	0.000120822
																	0.299218	0.000272097	0.000122274	0.000169413		-0.000102684	0.000122274
																	0.299385	2.28287e-05	0.000121506	0.000169479		0.000146651	0.000121506
																	0.299552	0.000124577	0.000121641	0.000169546		4.49695e-05	0.000121641
																	0.29972	5.92638e-05	0.000122129	0.000169613		0.000110349	0.000122129
																	0.299887	0.000266009	0.00012163	0.00016968		-9.63294e-05	0.00012163
																	0.300054	0.000284952	0.000121984	0.000169746		-0.000115206	0.000121984
																	0.300222	0.000106074	0.000121732	0.000169813		6.37393e-05	0.000121732
																	0.300389	0.000205556	0.000121684	0.00016988		-3.5676e-05	0.000121684
																	0.300556	7.67088e-05	0.000120971	0.000169946		9.32373e-05	0.000120971
																	0.300724	0.000304125	0.000122187	0.000170013		-0.000134112	0.000122187
																	0.300891	0.000228344	0.000122375	0.00017008		-5.8264e-05	0.000122375
																	0.301058	0.000138413	0.000121518	0.000170146		3.17335e-05	0.000121518
																	0.301226	7.18675e-06	0.000120993	0.000170213		0.000163026	0.000120993
																	0.301393	3.31049e-05	0.000121301	0.00017028		0.000137175	0.000121301
																	0.30156	0.000328618	0.000122379	0.000170346		-0.000158272	0.000122379
																	0.301728	0.000176834	0.00012196	0.000170413		-6.4207e-06	0.00012196
																	0.301895	0.000285655	0.000121886	0.00017048		-0.000115175	0.000121886
																	0.302062	0.00014464	0.000120832	0.000170546		2.59059e-05	0.000120832
																	0.30223	-3.68112e-05	0.000121682	0.000170613		0.000207424	0.000121682
																	0.302397	0.000226829	0.00012157	0.00017068		-5.61495e-05	0.00012157
																	0.302564	0.000183891	0.000122155	0.000170746		-1.31444e-05	0.000122155
																	0.302732	0.000162288	0.000122292	0.000170813		8.5257e-06	0.000122292
																	0.302899	0.000194117	0.000121616	0.00017088		-2.32369e-05	0.000121616
																	0.303066	0.000292975	0.00012194	0.000170946		-0.000122028	0.00012194
																	0.303234	4.02223e-05	0.000121376	0.000171013		0.000130791	0.000121376
																	0.303401	7.2232e-05	0.000122094	0.00017108		9.88479e-05	0.000122094
																	0.303568	0.000224966	0.000122238	0.000171147		-5.38191e-05	0.000122238
																	0.303736	0.000100892	0.000122408	0.000171213		7.03217e-05	0.000122408
																	0.303903	0.000235233	0.000122364	0.00017128		-6.39531e-05	0.000122364
																	0.30407	5.30904e-05	0.000121681	0.000171328		0.000118237	0.000121681
																	0.304238	0.000339586	0.000121999	0.00017135		-0.000168236	0.000121999
																	0.304405	4.49727e-05	0.000122427	0.000171372		0.000126399	0.000122427
																	0.304572	0.000363281	0.000124888	0.000171394		-0.000191888	0.000124888
																	0.30474	0.000284662	0.000126627	0.000171416		-0.000113246	0.000126627
																	0.304907	-0.00010477	0.000126862	0.000171438		0.000276208	0.000126862
																	0.305074	-7.09518e-06	0.000128373	0.00017146		0.000178555	0.000128373
																	0.305242	0.000235485	0.000129318	0.000171482		-6.40027e-05	0.000129318
																	0.305409	1.78806e-05	0.000129322	0.000171504		0.000153623	0.000129322
																	0.305577	5.15851e-05	0.000131177	0.000171526		0.000119941	0.000131177
																	0.305744	-5.43907e-05	0.000131496	0.000171548		0.000225938	0.000131496
																	0.305911	0.000508374	0.000132856	0.00017157		-0.000336805	0.000132856
																	0.306079	-0.000177072	0.000132511	0.000171592		0.000348664	0.000132511
																	0.306246	4.08654e-05	0.000131938	0.000171614		0.000130748	0.000131938
																	0.306413	6.0739e-05	0.000133589	0.000171636		0.000110897	0.000133589
																	0.306581	0.000291682	0.000134763	0.000171658		-0.000120024	0.000134763
																	0.306748	-2.78668e-05	0.000134441	0.00017168		0.000199546	0.000134441
																	0.306915	-8.85972e-05	0.000134574	0.000171702		0.000260299	0.000134574
																	0.307083	1.2091e-07	0.000135306	0.000171724		0.000171603	0.000135306
																	0.30725	0.000145176	0.000135748	0.000171746		2.65692e-05	0.000135748
																	0.307417	0.00018132	0.000136878	0.000171768		-9.5521e-06	0.000136878
																	0.307585	0.000400368	0.000136614	0.00017179		-0.000228578	0.000136614
																	0.307752	0.000195419	0.000137383	0.000171811		-2.36076e-05	0.000137383
																	0.307919	0.000154633	0.000137225	0.000171833		1.72007e-05	0.000137225
																	0.308087	0.000325522	0.000138964	0.000171856		-0.000153667	0.000138964
																	0.308254	4.33523e-05	0.00013773	0.000171877		0.000128525	0.00013773
																	0.308421	9.81162e-05	0.000137657	0.000171899		7.37832e-05	0.000137657
																	0.308589	0.000262596	0.000135537	0.000171921		-9.06745e-05	0.000135537
																	0.308756	0.00010645	0.000133799	0.000171943		6.54938e-05	0.000133799
																	0.308923	0.000240477	0.000132179	0.000171965		-6.85112e-05	0.000132179
																	0.309091	0.00014291	0.000131719	0.000171987		2.9077e-05	0.000131719
																	0.309258	7.48138e-05	0.000130744	0.000172009		9.71955e-05	0.000130744
																	0.309425	0.000387362	0.000131418	0.000172031		-0.000215331	0.000131418
																	0.309593	0.000291595	0.000130737	0.000172053		-0.000119541	0.000130737
																	0.30976	0.00029045	0.000129034	0.000172075		-0.000118375	0.000129034
																	0.309927	1.91894e-06	0.000129688	0.000172097		0.000170178	0.000129688
																	0.310095	0.000162481	0.000128734	0.000172119		9.6388e-06	0.000128734
																	0.310262	0.00019472	0.000129471	0.000172141		-2.25786e-05	0.000129471
																	0.310429	0.000172541	0.000128527	0.000172163		-3.782e-07	0.000128527
																	0.310597	0.000264999	0.000129191	0.000172185		-9.28139e-05	0.000129191
																	0.310764	0.000236932	0.000129505	0.000172207		-6.47246e-05	0.000129505
																	0.310931	0.000184209	0.00012852	0.000172229		-1.19799e-05	0.00012852
																	0.311099	0.000140204	0.000128169	0.000172251		3.20472e-05	0.000128169
																	0.311266	0.000195729	0.000128455	0.000172273		-2.34556e-05	0.000128455
																	0.311433	0.000146899	0.000127597	0.000172295		2.53956e-05	0.000127597
																	0.311601	0.000184227	0.000128409	0.000172317		-1.191e-05	0.000128409
																	0.311768	0.000331113	0.000128329	0.000172339		-0.000158774	0.000128329
																	0.311935	0.000218775	0.000127337	0.000172361		-4.64142e-05	0.000127337
																	0.312103	0.000196792	0.000128396	0.000172358		-2.44341e-05	0.000128396
																	0.31227	6.5497e-05	0.000127836	0.000172339		0.000106842	0.000127836
																	0.312438	8.97611e-05	0.000127689	0.000172321		8.25596e-05	0.000127689
																	0.312605	0.000142973	0.00012757	0.000172302		2.9329e-05	0.00012757
																	0.312772	0.000309876	0.000127202	0.000172283		-0.000137593	0.000127202
																	0.31294	8.47262e-05	0.000128125	0.000172265		8.75386e-05	0.000128125
																	0.313107	0.000331244	0.000127425	0.000172246		-0.000158998	0.000127425
																	0.313274	0.000268094	0.000127524	0.000172228		-9.5866e-05	0.000127524
																	0.313442	0.000108579	0.000127348	0.000172209		6.36301e-05	0.000127348
																	0.313609	0.000248595	0.000127417	0.00017219		-7.64051e-05	0.000127417
																	0.313776	0.000230874	0.00012784	0.000172172		-5.87024e-05	0.00012784
																	0.313944	0.000103184	0.000126661	0.000172153		6.8969e-05	0.000126661
																	0.314111	6.73438e-05	0.000126563	0.000172134		0.00010479	0.000126563
																	0.314278	-7.54171e-05	0.000126848	0.000172116		0.000247533	0.000126848
																	0.314446	0.000306204	0.000127227	0.000172097		-0.000134107	0.000127227
																	0.314613	0.000230482	0.00012684	0.000172078		-5.8404e-05	0.00012684
																	0.31478	7.87119e-05	0.000126097	0.00017206		9.33478e-05	0.000126097
																	0.314948	0.000322358	0.000127223	0.000172041		-0.000150317	0.000127223
																	0.315115	0.000377717	0.000127772	0.000172022		-0.000205694	0.000127772
																	0.315282	0.000382968	0.000127299	0.000172004		-0.000210964	0.000127299
																	0.31545	0.000244006	0.000126022	0.000171985		-7.2021e-05	0.000126022
																	0.315617	0.000232804	0.000126718	0.000171966		-6.08372e-05	0.000126718
																	0.315784	0.000217662	0.000126634	0.000171948		-4.5714e-05	0.000126634
																	0.315952	0.000405349	0.00012718	0.000171929		-0.00023342	0.00012718
																	0.316119	0.000242855	0.000125917	0.00017191		-7.09451e-05	0.000125917
																	0.316286	-3.36832e-06	0.000126276	0.000171892		0.00017526	0.000126276
																	0.316454	6.77618e-05	0.000125506	0.000171873		0.000104111	0.000125506
																	0.316621	-1.90042e-05	0.000125844	0.000171854		0.000190859	0.000125844
																	0.316788	0.000365625	0.000125891	0.000171836		-0.000193789	0.000125891
																	0.316956	3.38513e-05	0.000125711	0.000171817		0.000137966	0.000125711
																	0.317123	0.000280425	0.000126371	0.000171799		-0.000108626	0.000126371
																	0.31729	0.00021455	0.000125668	0.00017178		-4.277e-05	0.000125668
																	0.317458	0.000196254	0.000125645	0.000171761		-2.44928e-05	0.000125645
																	0.317625	0.000223991	0.000125374	0.000171743		-5.22484e-05	0.000125374
																	0.317792	0.000117092	0.000125377	0.000171724		5.4632e-05	0.000125377
																	0.31796	0.000283229	0.000125676	0.000171705		-0.000111523	0.000125676
																	0.318127	7.96011e-05	0.000124697	0.000171687		9.20855e-05	0.000124697
																	0.318294	0.000236662	0.000124848	0.000171668		-6.49944e-05	0.000124848
																	0.318462	0.000153956	0.000125421	0.000171649		1.76934e-05	0.000125421
																	0.318629	5.63727e-05	0.000124474	0.000171631		0.000115258	0.000124474
																	0.318796	-3.47126e-05	0.000125253	0.000171612		0.000206325	0.000125253
																	0.318964	5.38997e-05	0.000124014	0.000171593		0.000117694	0.000124014
																	0.319131	8.71931e-05	0.00012525	0.000171575		8.43817e-05	0.00012525
																	0.319299	0.000450862	0.00012558	0.000171556		-0.000279306	0.00012558
																	0.319466	0.000242328	0.000125196	0.000171537		-7.07903e-05	0.000125196
																	0.319633	-2.12069e-05	0.000124047	0.000171519		0.000192726	0.000124047
																	0.319801	0.000141184	0.000124056	0.0001715		3.03162e-05	0.000124056
																	0.319968	-1.15149e-05	0.000125008	0.000171482		0.000182996	0.000125008
																	0.320135	0.000286584	0.000125526	0.000171435		-0.000115149	0.000125526
																	0.320303	0.000184863	0.000124461	0.000171381		-1.34821e-05	0.000124461
																	0.32047	0.000132067	0.000124404	0.000171328		3.9261e-05	0.000124404
																	0.320637	0.000224643	0.000124671	0.000171275		-5.33677e-05	0.000124671
																	0.320805	0.000160828	0.000124859	0.000171222		1.03937e-05	0.000124859
																	0.320972	0.000187206	0.000124746	0.000171169		-1.60377e-05	0.000124746
																	0.321139	0.000141112	0.000124016	0.000171115		3.00033e-05	0.000124016
																	0.321307	0.000311691	0.000125606	0.000171062		-0.000140629	0.000125606
																	0.321474	0.000295549	0.000124891	0.000171009		-0.00012454	0.000124891
																	0.321641	0.000267251	0.000125071	0.000170956		-9.62951e-05	0.000125071
																	0.321809	1.31268e-05	0.000124224	0.000170902		0.000157775	0.000124224
																	0.321976	0.000242741	0.000124211	0.000170849		-7.1892e-05	0.000124211
																	0.322143	0.000275234	0.000125192	0.000170796		-0.000104438	0.000125192
																	0.322311	0.000319073	0.00012497	0.000170742		-0.000148331	0.00012497
																	0.322478	0.000102135	0.000124265	0.000170689		6.85544e-05	0.000124265
																	0.322645	0.000237855	0.000124324	0.000170636		-6.72188e-05	0.000124324
																	0.322813	0.000152094	0.000124699	0.000170582		1.84885e-05	0.000124699
																	0.32298	6.72884e-05	0.000124528	0.000170529		0.000103241	0.000124528
																	0.323147	0.000352608	0.00012425	0.000170476		-0.000182132	0.00012425
																	0.323315	0.00013517	0.000124326	0.000170423		3.52531e-05	0.000124326
																	0.323482	0.000103231	0.000125051	0.00017037		6.71387e-05	0.000125051
																	0.323649	0.000356307	0.000124445	0.000170316		-0.00018599	0.000124445
																	0.323817	0.000465181	0.000124741	0.000170263		-0.000294918	0.000124741
																	0.323984	0.000175881	0.000124144	0.00017021		-5.6717e-06	0.000124144
																	0.324151	0.000288155	0.000124619	0.000170157		-0.000117998	0.000124619
																	0.324319	0.000330567	0.000125133	0.000170103		-0.000160464	0.000125133
																	0.324486	0.000174366	0.000124705	0.00017005		-4.3157e-06	0.000124705
																	0.324653	-0.000162453	0.000123944	0.000169997		0.00033245	0.000123944
																	0.324821	-5.70555e-05	0.000124141	0.000169943		0.000226999	0.000124141
																	0.324988	0.000352349	0.000124153	0.00016989		-0.000182459	0.000124153
																	0.325155	0.000281205	0.000124703	0.000169837		-0.000111368	0.000124703
																	0.325323	0.000347024	0.000124132	0.000169783		-0.00017724	0.000124132
																	0.32549	0.00016463	0.000124742	0.00016973		5.0999e-06	0.000124742
																	0.325657	0.000166421	0.00012437	0.000169677		3.2563e-06	0.00012437
																	0.325825	0.000208416	0.000124194	0.000169624		-3.87922e-05	0.000124194
																	0.325992	0.000226628	0.000124131	0.00016957		-5.70574e-05	0.000124131
																	0.326159	0.000122988	0.000124214	0.000169517		4.65294e-05	0.000124214
																	0.326327	0.00012374	0.00012391	0.000169464		4.57238e-05	0.00012391
																	0.326494	0.000336272	0.000124446	0.000169411		-0.000166862	0.000124446
																	0.326662	1.27701e-05	0.000123527	0.000169357		0.000156587	0.000123527
																	0.326829	-4.43045e-05	0.00012297	0.000169304		0.000213609	0.00012297
																	0.326996	0.00037696	0.000123854	0.000169251		-0.000207709	0.000123854
																	0.327164	0.000335544	0.000123936	0.000169198		-0.000166346	0.000123936
																	0.327331	0.000194307	0.000124257	0.000169144		-2.51632e-05	0.000124257
																	0.327498	0.000113987	0.000123589	0.000169091		5.51038e-05	0.000123589
																	0.327666	0.000135791	0.00012379	0.000169038		3.32465e-05	0.00012379
																	0.327833	0.000198212	0.00012391	0.000168984		-2.92278e-05	0.00012391
																	0.328	8.83686e-05	0.000123603	0.000168931		8.05628e-05	0.000123603
																	0.328168	-3.19778e-05	0.000123085	0.000168851		0.000200829	0.000123085
																	0.328335	-5.39685e-05	0.000123213	0.000168771		0.00022274	0.000123213
																	0.328502	0.000215591	0.000124	0.000168692		-4.68998e-05	0.000124
																	0.32867	4.11335e-05	0.000124092	0.000168611		0.000127478	0.000124092
																	0.328837	5.78591e-05	0.000123064	0.000168532		0.000110672	0.000123064
																	0.329004	0.000218577	0.000123608	0.000168452		-5.01254e-05	0.000123608
																	0.329172	0.000120256	0.000123868	0.000168372		4.81154e-05	0.000123868
																	0.329339	0.000340455	0.000123536	0.000168292		-0.000172164	0.000123536
																	0.329506	-2.10102e-05	0.00012354	0.000168212		0.000189222	0.00012354
																	0.329674	0.000252697	0.000124077	0.000168132		-8.4565e-05	0.000124077
																	0.329841	-1.49882e-05	0.000123543	0.000168052		0.00018304	0.000123543
																	0.330008	0.000268738	0.000123942	0.000167972		-0.000100765	0.000123942
																	0.330176	-4.68618e-05	0.000123652	0.000167892		0.000214754	0.000123652
																	0.330343	3.18549e-05	0.000123801	0.000167812		0.000135957	0.000123801
																	0.33051	0.000263454	0.000124097	0.000167732		-9.57215e-05	0.000124097
																	0.330678	0.000270405	0.000124361	0.000167652		-0.000102753	0.000124361
																	0.330845	0.000124702	0.000124622	0.000167572		4.28702e-05	0.000124622
																	0.331012	3.05894e-06	0.00012279	0.000167493		0.000164434	0.00012279
																	0.33118	0.00010632	0.000123925	0.000167412		6.10926e-05	0.000123925
																	0.331347	0.000171602	0.000124216	0.000167333		-4.2692e-06	0.000124216
																	0.331514	0.000207045	0.000124473	0.000167253		-3.97921e-05	0.000124473
																	0.331682	0.00016287	0.000123744	0.000167173		4.3023e-06	0.000123744
																	0.331849	0.000363439	0.000123565	0.000167093		-0.000196347	0.000123565
																	0.332016	-7.85832e-05	0.000123548	0.000167013		0.000245596	0.000123548
																	0.332184	0.000275866	0.000123784	0.000166933		-0.000108933	0.000123784
																	0.332351	0.000113994	0.000123629	0.000166853		5.28591e-05	0.000123629
																	0.332518	0.000288831	0.000123456	0.000166773		-0.000122058	0.000123456
																	0.332686	0.000253268	0.000123551	0.000166693		-8.65753e-05	0.000123551
																	0.332853	0.000223809	0.000124225	0.000166613		-5.71961e-05	0.000124225
																	0.33302	0.000131854	0.000123327	0.000166533		3.4679e-05	0.000123327
																	0.333188	0.000319402	0.000123192	0.000166453		-0.000152949	0.000123192
																	0.333355	3.02056e-05	0.000123085	0.000166373		0.000136168	0.000123085
																	0.333523	0.000316771	0.000123696	0.000166293		-0.000150478	0.000123696
																	0.33369	4.46181e-05	0.000123793	0.000166213		0.000121595	0.000123793
																	0.333857	2.59213e-05	0.000123114	0.000166134		0.000140212	0.000123114
																	0.334025	8.71429e-05	0.000123246	0.000166053		7.89105e-05	0.000123246
																	0.334192	0.000197631	0.000124121	0.000165974		-3.16572e-05	0.000124121
																	0.334359	0.000289983	0.000124013	0.000165894		-0.000124089	0.000124013
																	0.334527	2.15237e-05	0.000122748	0.000165814		0.00014429	0.000122748
																	0.334694	-6.3832e-05	0.00012307	0.000165734		0.000229566	0.00012307
																	0.334861	0.000109132	0.000123502	0.000165654		5.65225e-05	0.000123502
																	0.335029	0.000123316	0.000123559	0.000165574		4.22576e-05	0.000123559
																	0.335196	0.000223026	0.000122813	0.000165494		-5.75316e-05	0.000122813
																	0.335363	8.17593e-05	0.000123479	0.000165414		8.3655e-05	0.000123479
																	0.335531	-3.38804e-08	0.000123508	0.000165334		0.000165368	0.000123508
																	0.335698	0.000125546	0.000123255	0.000165254		3.97079e-05	0.000123255
																	0.335865	0.000284473	0.000123734	0.000165175		-0.000119299	0.000123734
																	0.336033	0.000184835	0.000123202	0.000165091		-1.97448e-05	0.000123202
																	0.3362	-3.01219e-05	0.000122896	0.000164992		0.000195114	0.000122896
																	0.336367	9.96334e-05	0.000123467	0.000164894		6.52603e-05	0.000123467
																	0.336535	0.0002235	0.000123652	0.000164795		-5.87052e-05	0.000123652
																	0.336702	0.000135416	0.000122372	0.000164696		2.928e-05	0.000122372
																	0.336869	0.000244079	0.000123165	0.000164598		-7.94808e-05	0.000123165
																	0.337037	0.000190155	0.000123387	0.000164499		-2.56567e-05	0.000123387
																	0.337204	0.000192794	0.000122744	0.0001644		-2.83938e-05	0.000122744
																	0.337371	8.5589e-05	0.000122501	0.000164302		7.87127e-05	0.000122501
																	0.337539	5.47448e-05	0.000122749	0.000164203		0.000109458	0.000122749
																	0.337706	0.000209113	0.00012286	0.000164104		-4.50085e-05	0.00012286
																	0.337873	0.000110834	0.000123081	0.000164006		5.31712e-05	0.000123081
																	0.338041	0.00025945	0.00012288	0.000163907		-9.55437e-05	0.00012288
																	0.338208	0.000219869	0.00012216	0.000163808		-5.60612e-05	0.00012216
																	0.338375	0.000379272	0.000123558	0.00016371		-0.000215563	0.000123558
																	0.338543	0.000116155	0.000122333	0.000163611		4.74553e-05	0.000122333
																	0.33871	0.000155957	0.000122477	0.000163512		7.5555e-06	0.000122477
																	0.338877	0.000116452	0.000122716	0.000163414		4.69614e-05	0.000122716
																	0.339045	0.00014981	0.0001227	0.000163315		1.35048e-05	0.0001227
																	0.339212	0.000107312	0.000123292	0.000163216		5.59042e-05	0.000123292
																	0.339379	0.000129783	0.000122265	0.000163118		3.33351e-05	0.000122265
																	0.339547	0.000282056	0.000122747	0.000163019		-0.000119037	0.000122747
																	0.339714	8.59673e-05	0.000122758	0.00016292		7.69528e-05	0.000122758
																	0.339881	0.000320337	0.000123386	0.000162822		-0.000157515	0.000123386
																	0.340049	0.000249292	0.000126434	0.000162723		-8.65695e-05	0.000126434
																	0.340216	0.000228435	0.000126019	0.000162624		-6.58107e-05	0.000126019
																	0.340384	0.000202829	0.000129005	0.000162525		-4.03035e-05	0.000129005
																	0.340551	0.000128974	0.000129524	0.000162427		3.34525e-05	0.000129524
																	0.340718	1.55567e-05	0.000130311	0.000162328		0.000146772	0.000130311
																	0.340886	0.000240604	0.000132059	0.000162229		-7.83746e-05	0.000132059
[truncated: 353 more rows]

## Sheet: Fig S6
Panel A
	hetNOEs								MD RMSF
	Unbound		D2aP22		Delta hetNOE
Residue	Mean	SD	Mean	SD	Mean	SD			Residue	RMSF (Å)
534	-1.01017	0.0887939	-0.70315	0.0485487	0.307023	0.101199			548	13.316
535	-0.732283	0.0715679	-0.44939	0.0150037	0.282893	0.0731236			549	10.855
536	-0.578973	0.0496028	-0.27849	0.0078939	0.300483	0.050227			550	8.973
537	-0.42257	0.0620669	-0.0753667	0.0045125	0.347203	0.0622307			551	7.46
538									552	6.34
539	0.00911715	0.00721086	0.0788333	0.00398924	0.0697162	0.00824079			553	4.377
540	0.0412467	0.0467142	0.0940033	0.00732478	0.0527567	0.047285			554	2.693
541	0.0384	0.01099	0.00275667	0.00486111	-0.0356433	0.0120171			555	2.042
542	-0.04066	0.021127	0.03643	0.00244759	0.07709	0.0212683			556	1.616
543	0.0203	0.028119	0.09204	0.0103717	0.07174	0.0299709			557	1.586
544									558	1.408
545	-0.02208	0.20708	0.0536833	0.00909821	0.0757633	0.20728			559	1.247
546	-0.101633	0.16284	0.112137	0.0237535	0.21377	0.164563			560	1.196
547	0.01133	0.0849384	0.0859467	0.00269467	0.0746167	0.0849811			561	1.295
548	-8e-05	0.0192467	0.160097	0.0142115	0.160177	0.0239249			562	1.296
549	0.0481133	0.0192633	0.14212	0.0180579	0.0940067	0.0264038			563	1.249
550	0.07455	0.10232	0.11412	0.00829175	0.03957	0.102656			564	1.075
551	0.163927	0.0284346	0.189833	0.0108863	0.0259067	0.0304474			565	1.199
552	-0.220917	0.171802	0.222007	0.0340469	0.442923	0.175143			566	1.328
553	0.210897	0.17252	0.254783	0.01688	0.0438867	0.173344			567	1.844
554	0.205663	0.145307	0.320747	0.020421	0.115083	0.146735			568	2.457
555	0.419567	0.0301462	0.4463	0.0295868	0.0267333	0.0422395			569	3.341
556	0.653373	0.0938081	0.64558	0.0390781	-0.0077933	0.101622			570	3.316
557	0.868767	0.137661	0.745243	0.0776071	-0.123523	0.15803			571	2.798
558	0.791283	0.0362871	0.78213	0.050342	-0.0091533	0.0620569			572	2.028
559	0.837903	0.0232687	0.811457	0.0913079	-0.0264467	0.0942261			573	1.579
560	0.8392	0.0283354	0.81763	0.0362947	-0.02157	0.0460456			574	1.366
561	0.82224	0.0342833	0.773107	0.0409623	-0.0491333	0.0534159			575	1.132
562	0.82492	0.0453903	0.803497	0.0216	-0.0214233	0.0502677			576	1.146
563	0.88272	0.08012	0.831303	0.06207	-0.0514167	0.10135			577	1.249
564	0.88017	0.218952	0.782313	0.0124336	-0.0978567	0.219305			578	1.089
565	0.87183	0.149289	0.845313	0.0196673	-0.0265167	0.150579			579	1.165
566	0.80061	0.0393098	0.837697	0.0923838	0.0370867	0.100399			580	0.995
567	0.65049	0.0502698	0.6777	0.0256037	0.02721	0.0564145			581	1.128
568	0.60914	0.0170539	0.77702	0.0213815	0.16788	0.0273497			582	1.219
569			0.725553	0.0509089	0.725553	0.0509089			583	1.552
570	0.545877	0.0523203	0.70143	0.0303157	0.155553	0.0604686			584	1.761
571	0.539523	0.0219414	0.683347	0.020667	0.143823	0.0301421			585	1.792
572									586	1.535
573	0.636377	0.0151008	0.73399	0.0322846	0.0976133	0.0356416			587	1.567
574	0.75978	0.0342551	0.731007	0.0292264	-0.0287733	0.0450288			588	1.586
575	0.92079667*	0.34147922*	0.81963	0.00633818	-0.1011667*	0.34153804*			589	1.449
576	0.56538333*	1.69893432*	0.774547	0.0349843	0.20916334*	1.69929448*			590	1.396
577	2.78677*	0.37990162*	0.68899	0.0157108	-2.09778*	0.38022634*			591	1.206
578	0.51030667*	0.4666833*	0.865867	0.0864693	0.35556*	0.47462643*			592	1.779
579	0.759227	0.0989247	0.809417	0.0326327	0.05019	0.104168			593	1.786
580	0.793623	0.0130812	0.78115	0.0381599	-0.0124733	0.0403397			594	1.331
581	0.81087	0.0667032	0.831153	0.0903624	0.0202833	0.112315			595	1.489
582	0.794283	0.029624	0.888027	0.0469717	0.0937433	0.055533			596	1.482
583	0.819583	0.0371068	0.747947	0.0347422	-0.0716367	0.0508324			597	1.333
584	0.765487	0.0351513	0.773353	0.0314078	0.00786666	0.0471388			598	1.114
585	0.71415	0.0465928	0.71516	0.0292292	0.00101	0.0550021			599	1.197
586	0.747267	0.038115	0.732773	0.0235237	-0.0144933	0.0447897			600	1.119
587	0.702823	0.0246787	0.694507	0.0279913	-0.0083167	0.0373168			601	1.439
588	0.71382	0.0245142	0.657227	0.0289536	-0.0565933	0.0379375			602	1.476
589	0.664173	0.0465067	0.627403	0.012466	-0.03677	0.0481485			603	1.358
590	0.808703	0.0609911	0.77082	0.0369401	-0.0378833	0.0713056			604	1.47
591	0.83357	0.0162714	0.801947	0.0540787	-0.0316233	0.0564736			605	1.578
592	0.80133	0.0567219	0.734727	0.0352392	-0.0666033	0.0667771			606	1.516
593	0.815077	0.0855502	0.79957	0.0554558	-0.0155067	0.101952			607	1.965
594	0.799737	0.0375122	0.75372	0.0245043	-0.0460167	0.0448065			608	2.007
595									609	1.802
596									610	2.199
597	0.81457	0.0700385	0.78391	0.0135814	-0.03066	0.0713431			611	2.669
598	0.823793	0.0486094	0.836067	0.0276734	0.0122733	0.0559347			612	3.104
599	0.79945	0.101135	0.7999	0.0487672	0.00045	0.112279			613	3.226
600	0.79934	0.107166	0.863923	0.0312882	0.0645833	0.11164			614	2.971
601	0.746177	0.0816944	0.757227	0.102856	0.01105	0.131352			615	2.983
602	0.791163	0.0356543	0.80742	0.0832475	0.0162567	0.0905614			616	2.767
603	0.808063	0.0619552	0.771797	0.0563283	-0.0362667	0.0837337			617	1.88
604	0.8392	0.0431185	0.81689	0.103879	-0.02231	0.112472			618	1.246
605	0.762243	0.046818	0.69661	0.13821	-0.0656333	0.145924			619	1.087
606	0.817963	0.00224063	0.77566	0.128142	-0.0423033	0.128161			620	1.085
607	0.801333	0.0366468	0.771177	0.0346475	-0.0301567	0.0504325			621	0.958
608	0.82203	0.0439645	0.802743	0.066452	-0.0192867	0.079679			622	1.002
609	0.78562	0.101541	0.78791	0.112675	0.00229	0.151678			623	0.939
610	0.72286	0.0519574	0.65384	0.0786217	-0.06902	0.0942388			624	1.141
611	0.587887	0.0666687	0.538863	0.0236285	-0.0490233	0.070732			625	1.137
612	0.758283	0.18096	0.670107	0.0359753	-0.0881767	0.184501			626	1.458
613	0.62086	0.043969	0.626663	0.025774	0.00580333	0.0509664			627	1.47
614	0.687493	0.0206815	0.64233	0.0309942	-0.0451633	0.0372607			628	1.327
615	0.723073	0.0467763	0.67328	0.09065	-0.0497933	0.102007			629	1.131
616	0.697827	0.0846226	0.702223	0.0801403	0.00439666	0.116548			630	1.175
617	0.638103	0.0190017	0.64237	0.00601372	0.00426667	0.0199306			631	1.119
618	0.556047	0.0254412	0.530053	0.0239627	-0.0259933	0.0349495			632	1.001
619	0.81066	0.0501451	0.801977	0.0905711	-0.0086833	0.103526			633	1.165
620	0.733003	0.0499099	0.739737	0.0628226	0.00673334	0.0802351			634	1.322
621	0.80385	0.101825	0.825247	0.0650185	0.0213967	0.120813			635	1.228
622	0.768187	0.0161958	0.815213	0.0274213	0.0470267	0.031847			636	1.435
623	0.799873	0.0765233	0.836133	0.0460459	0.03626	0.0893087			637	1.567
624	0.85802	0.0244514	0.821237	0.0192382	-0.0367833	0.0311124			638	1.532
625	0.7661	0.0217291	0.76902	0.0141458	0.00292	0.0259279			639	1.503
626	0.78179	0.0226459	0.784317	0.0535853	0.00252667	0.058174			640	1.271
627	0.71646	0.0427951	0.710313	0.0141765	-0.0061467	0.0450821			641	1.067
628	0.655977	0.0982332	0.64544	0.0435552	-0.0105367	0.107456			642	0.995
629	0.197717	0.0205066	0.170837	0.0263201	-0.02688	0.0333656			643	1.115
630			0.821207	0.151283					644	1.063
631			0.853823	0.0671701					645	1.28
632	0.78916	0.135264	0.8933	0.0253025	0.10414	0.13761			646	1.342
633	0.833537	0.00567371	0.86066	0.0353718	0.0271233	0.035824			647	1.76
634	0.858557	0.0502638	0.78987	0.0429884	-0.0686867	0.0661396			648	1.64
635	0.795667	0.0375901	0.811183	0.0407128	0.0155167	0.0554125			649	1.294
636	0.82588	0.0657525	0.873957	0.155589	0.0480767	0.168912			650	1.142
637	0.753787	0.0444047	0.849547	0.015136	0.09576	0.0469134			651	0.911
638	0.753113	0.0731043	0.89589	0.0733976	0.142777	0.103593			652	0.962
639	0.75679	0.0147952	0.838447	0.0177409	0.0816567	0.0231006			653	0.84
640	0.800097	0.0530378	0.55257	0.133625	-0.247527	0.143766			654	0.959
641	0.744557	0.0333325	0.766817	0.0696662	0.02226	0.0772298			655	1.018
642	0.87315	0.0593791	0.844193	0.0825418	-0.0289567	0.101681			656	1.343
643	0.786807	0.130916	0.744243	0.0890359	-0.0425633	0.158324			657	1.883
644	0.83138	0.0696829	0.826083	0.0757041	-0.0052967	0.102892			658	1.852
645	0.786417	0.0364131	0.824803	0.00300109	0.0383867	0.0365366			659	2
646	0.75136	0.0823628	0.75288	0.0479885	0.00152	0.0953233			660	1.37
647									661	1.206
648	0.805713	0.0461234	0.848273	0.0216124	0.04256	0.0509359			662	0.929
649	0.79184	0.0296417	0.80506	0.00204311	0.01322	0.029712			663	0.954
650	0.80955	0.0767146	0.76604	0.0544757	-0.04351	0.0940889			664	0.907
651	0.805857	0.0510089	0.84684	0.0370113	0.0409833	0.0630218			665	0.979
652	0.87307	0.0126675	0.880253	0.0691152	0.00718333	0.0702665			666	0.96
653	0.786053	0.0665591	0.870623	0.0640518	0.08457	0.0923729			667	1.259
654	0.80573	0.0325822	0.857537	0.0201471	0.0518067	0.038308			668	1.572
655	0.845447	0.0819518	0.727787	0.0504394	-0.11766	0.09623			669	1.804
656	0.683757	0.0698173	0.785773	0.103761	0.102017	0.125063			670	3.808
657	0.674877	0.0649564	0.665747	0.0370525	-0.00913	0.0747812			671	3.533
658	0.69437	0.0263015	0.692833	0.0435189	-0.0015367	0.0508494			672	2.21
659	0.77394	0.0713423	0.662967	0.0244052	-0.110973	0.0754011			673	2.893
660	0.780187	0.161314	0.71581	0.033983	-0.0643767	0.164854			674	3.393
661	0.781493	0.0633695	0.809277	0.0276157	0.0277833	0.0691254			675	5.195
662	0.819677	0.172906	0.762457	0.0630352	-0.05722	0.184038			676	6.186
663	0.781603	0.0671317	0.821877	0.0283729	0.0402733	0.0728813			677	6.863
664	0.767223	0.0753154	0.82601	0.111014	0.0587867	0.134151			678	8.566
665	0.827107	0.0226142	0.802927	0.0430819	-0.02418	0.0486565			679	10.088
666	0.846	0.0465424	0.84614	0.102139	0.00014	0.112243			680	11.654
667	0.843707	0.128394	0.859393	0.0815634	0.0156867	0.15211
668
669	0.641437	0.0530828	0.587443	0.0763086	-0.0539933	0.0929559
670	0.712907	0.0125875	0.69481	0.0200019	-0.0180967	0.0236331
671	0.59474	0.0316557	0.610147	0.0360585	0.0154067	0.0479822
672	0.608517	0.0382273	0.60312	0.0154388	-0.0053967	0.0412272
673	0.781933	0.0787011	0.547007	0.0177703	-0.234927	0.0806824
674	0.747727	0.198195	0.622917	0.0445225	-0.12481	0.203134
675	0.42471	0.0221218	0.524957	0.0436565	0.100247	0.0489414
676
677	0.323657	0.0262419	0.34068	0.0159434	0.0170233	0.0307055
678	-0.0670967	0.00923289	0.00851667	0.00215319	0.0756134	0.00948064
679
680	-0.39673	0.0180277	-0.31501	0.00148321	0.08172	0.0180886

## Sheet: Fig S10
Panel B CEST clustering
Residue name	k_ex	k_ex_error	f_bound	f_bound_error
Trans proline
Leu237	212		0.037
Ser238	161	7.32	0.0413	0.000663
Ala240	247	13.7	0.036	0.00106
Tyr242	251	10.7	0.0336	0.000556
Gly243	258		0.0335
Cis proline
Asp241	113	7.95	0.0716	0.00264
Gly243	85.3	8.64	0.0688	0.00329
Trp244	98.1	7.83	0.0651	0.0029
Asn246	90.1	8.33	0.0698	0.00331
Gln250	70	8.23	0.056	0.00386

## Sheet: Fig S11 A
Normalize of 2.50											Normalize of 2.75											Normalize of 3.00											Normalize of 3.25											Normalize of 3.50
	average data				fit curve			Individual trace fit k_obs				average data				fit curve			Individual trace fit k_obs				average data				fit curve			Individual trace fit k_obs				average data				fit curve			Individual trace fit k_obs				average data				fit curve
t (s)	signal	sd	n		t (s)	value		k_obs	SEM		t (s)	signal	sd	n		t (s)	value		k_obs	SEM		t (s)	signal	sd	n		t (s)	value		k_obs	SEM		t (s)	signal	sd	n		t (s)	value		k_obs	SEM		t (s)	signal	sd	n		t (s)
2.5e-05	0.110785	0.086212	37		0	0.139909		157.55	1.2067		2.5e-05	0.0739962	0.0676175	33		0	0.135498		148.993	1.29631		2.5e-05	0.0865551	0.081741	33		0	0.132045		193.179	1.59433		2.5e-05	0.0830243	0.0777782	30		0	0.129262		178.587	1.42442		1.25e-05	0.0638502	0.0663131	37		0
5e-05	0.109008	0.0796344	37		0.0001001	0.152129		156.434	1.13934		5e-05	0.0695037	0.0660435	33		0.0001001	0.148405		187.791	1.56607		5e-05	0.0917868	0.0814495	33		0.0001001	0.14565		178.428	1.34188		5e-05	0.0896333	0.0756436	30		0.0001001	0.143101		182.037	1.41313		2.5e-05	0.0632572	0.063456	37		0.0001001
7.5e-05	0.105695	0.0735347	37		0.0002002	0.164158		172.434	1.2232		7.5e-05	0.0669029	0.0644254	33		0.0002002	0.1611		175.649	1.30602		7.5e-05	0.0990252	0.0805489	33		0.0002002	0.15902		169.952	1.23129		7.5e-05	0.0924626	0.0754855	30		0.0002002	0.156698		172.228	1.35796		3.75e-05	0.0633968	0.0612868	37		0.0002002
0.0001	0.0985046	0.0681096	37		0.0003003	0.175999		167.225	1.28124		0.0001	0.0649161	0.0633627	33		0.0003003	0.173586		189.506	1.68562		0.0001	0.100293	0.0791075	33		0.0003003	0.172159		166.079	1.3644		0.0001	0.0950807	0.076102	30		0.0003003	0.170057		181.953	1.43388		5e-05	0.0648784	0.0603834	37		0.0003003
0.000125	0.0903095	0.0628251	37		0.0004004	0.187655		152.488	1.1964		0.000125	0.065768	0.0619395	33		0.0004004	0.185865		162.717	1.22755		0.000125	0.0996767	0.0796915	33		0.0004004	0.18507		169.249	1.43583		0.000125	0.0958547	0.0759429	30		0.0004004	0.183182		177.369	1.50013		6.25e-05	0.0678019	0.0595715	37		0.0004004
0.00015	0.0857757	0.0603391	37		0.000500501	0.199129		145.962	1.38369		0.00015	0.0681812	0.0616543	33		0.000500501	0.197942		157.966	1.26164		0.00015	0.0995843	0.0795949	33		0.000500501	0.197759		179.99	1.49653		0.00015	0.0958357	0.0743718	30		0.000500501	0.196077		176.228	1.45679		7.5e-05	0.0707435	0.0587816	37		0.000500501
0.000175	0.0832517	0.0585436	37		0.000600601	0.210424		157.062	1.27529		0.000175	0.0709401	0.0615423	33		0.000600601	0.209819		155.486	1.24351		0.000175	0.0970741	0.0756604	33		0.000600601	0.210228		190.888	1.47676		0.000175	0.0949971	0.0751659	30		0.000600601	0.208745		168.974	1.31052		8.75e-05	0.0725424	0.0588825	37		0.000600601
0.0002	0.0806414	0.054628	37		0.000700701	0.221542		153.196	1.18214		0.0002	0.0713376	0.0613178	33		0.000700701	0.221501		162.902	1.25451		0.0002	0.0954652	0.0662781	33		0.000700701	0.222482		146.982	1.40048		0.0002	0.0976503	0.0720255	30		0.000700701	0.221192		183.456	1.60458		0.0001	0.0724772	0.0593152	37		0.000700701
0.000225	0.0762554	0.04689	37		0.000800801	0.232486		158.364	1.09588		0.000225	0.0708093	0.0608168	33		0.000800801	0.23299		152.039	1.16465		0.000225	0.0927305	0.0562172	33		0.000800801	0.234523		162.722	1.28941		0.000225	0.100845	0.0686186	30		0.000800801	0.233421		178.828	1.52748		0.000113	0.0732758	0.0583201	37		0.000800801
0.00025	0.0710779	0.0433695	37		0.000900901	0.243259		179.287	1.48293		0.00025	0.0700481	0.0606265	33		0.000900901	0.244289		149.456	1.28002		0.00025	0.0885278	0.0544385	33		0.000900901	0.246357		192.992	1.58346		0.00025	0.102654	0.0720704	30		0.000900901	0.245436		158.382	1.29614		0.000125	0.0755676	0.0566625	37		0.000900901
0.000275	0.0673332	0.0460333	37		0.001001	0.253864		166.04	1.3103		0.000275	0.0689491	0.0576004	33		0.001001	0.255402		171.605	1.33034		0.000275	0.0877528	0.0554473	33		0.001001	0.257986		151.022	1.26825		0.000275	0.100895	0.0755956	30		0.001001	0.25724		179.244	1.43403		0.000138	0.0777048	0.0547773	37		0.001001
0.0003	0.0649556	0.0469211	37		0.0011011	0.264303		165.589	1.25383		0.0003	0.0676775	0.0516177	33		0.0011011	0.266332		148.547	1.21801		0.0003	0.0875249	0.0521355	33		0.0011011	0.269414		180.877	1.35692		0.0003	0.0968222	0.0755318	30		0.0011011	0.268837		202.601	1.59559		0.00015	0.0792637	0.0536405	37		0.0011011
0.000325	0.0626091	0.0475746	37		0.0012012	0.274579		134.879	1.26652		0.000325	0.068418	0.0491247	33		0.0012012	0.277081		177.584	1.41673		0.000325	0.0876594	0.0522081	33		0.0012012	0.280645		181.685	1.47531		0.000325	0.0956656	0.0730447	30		0.0012012	0.280231		191.198	1.47492		0.000163	0.0806617	0.0514408	37		0.0012012
0.00035	0.0608187	0.0509948	37		0.0013013	0.284695		163.391	1.26733		0.00035	0.0703552	0.0516338	33		0.0013013	0.287653		176.921	1.26019		0.00035	0.0881178	0.0525466	33		0.0013013	0.291681		178.35	1.38599		0.00035	0.0947734	0.0704364	30		0.0013013	0.291426		160.887	1.52387		0.000175	0.0815486	0.0511281	37		0.0013013
0.000375	0.0601939	0.0551295	37		0.0014014	0.294652		178.251	1.4036		0.000375	0.0743409	0.0546076	33		0.0014014	0.298051		189.792	1.45054		0.000375	0.0883796	0.0554047	33		0.0014014	0.302526		159.314	1.22306		0.000375	0.0925041	0.0659594	30		0.0014014	0.302424		189.738	1.45425		0.000188	0.0818333	0.0511018	37		0.0014014
0.0004	0.0600141	0.056435	37		0.0015015	0.304454		161.731	1.19458		0.0004	0.079486	0.05947	33		0.0015015	0.308276		146.271	1.36765		0.0004	0.0883433	0.0597949	33		0.0015015	0.313184		173.941	1.33661		0.0004	0.0909187	0.0629575	30		0.0015015	0.31323		185.526	1.52737		0.0002	0.0825457	0.0525071	37		0.0015015
0.000425	0.0614168	0.0597241	37		0.0016016	0.314102		160.874	1.2512		0.000425	0.0844663	0.0662089	33		0.0016016	0.318334		165.848	1.37499		0.000425	0.0869205	0.0657999	33		0.0016016	0.323658		180.505	1.48758		0.000425	0.0898371	0.0630094	30		0.0016016	0.323846		198.402	1.54598		0.000213	0.0845446	0.0544776	37		0.0016016
0.00045	0.063694	0.0615895	37		0.0017017	0.3236		150.296	1.13631		0.00045	0.0870851	0.0675236	33		0.0017017	0.328225		171.261	1.35677		0.00045	0.0865246	0.0745048	33		0.0017017	0.333951		182.177	1.48025		0.00045	0.0886755	0.065028	30		0.0017017	0.334276		178.684	1.4078		0.000225	0.0861175	0.0570898	37		0.0017017
0.000475	0.0669783	0.0592431	37		0.0018018	0.332949		152.534	1.22964		0.000475	0.0895131	0.0680242	33		0.0018018	0.337953		171.026	1.35301		0.000475	0.0889521	0.0819294	33		0.0018018	0.344066		159.473	1.40735		0.000475	0.0890391	0.0652779	30		0.0018018	0.344524		163.334	1.4338		0.000238	0.0883365	0.0595759	37		0.0018018
0.0005	0.0729569	0.0534042	37		0.0019019	0.342152		165.799	1.28251		0.0005	0.0892732	0.0716429	33		0.0019019	0.347521		162.203	1.29182		0.0005	0.0916125	0.087021	33		0.0019019	0.354006		160.352	1.41648		0.0005	0.0893223	0.0664093	30		0.0019019	0.354592		186.613	1.41031		0.00025	0.0900708	0.0624891	37		0.0019019
0.000525	0.0780012	0.0515276	37		0.002002	0.351212		176.254	1.35469		0.000525	0.089949	0.0769363	33		0.002002	0.356931		179.666	1.46942		0.000525	0.0951056	0.0923564	33		0.002002	0.363774		176.024	1.42466		0.000525	0.0908296	0.068619	30		0.002002	0.364484		176.727	1.49704		0.000263	0.0904317	0.0638308	37		0.002002
0.00055	0.0836823	0.0562221	37		0.0021021	0.360129		153.286	1.15203		0.00055	0.0947469	0.0809377	33		0.0021021	0.366185		167.778	1.25199		0.00055	0.09995	0.0920203	33		0.0021021	0.373373		174.838	1.39416		0.00055	0.096807	0.0719331	30		0.0021021	0.374202		178.952	1.58141		0.000275	0.0897918	0.0653985	37		0.0021021
0.000575	0.0936334	0.0598036	37		0.0022022	0.368908		163.212	1.2055		0.000575	0.0988644	0.0812203	33		0.0022022	0.375287		175.315	1.33705		0.000575	0.104827	0.0904343	33		0.0022022	0.382807		177.312	1.41329		0.000575	0.104757	0.0789506	30		0.0022022	0.38375		203.593	1.62343		0.000288	0.0889917	0.067764	37		0.0022022
0.0006	0.100679	0.062696	37		0.0023023	0.377549		160.834	1.18565		0.0006	0.10231	0.0826905	33		0.0023023	0.384239		166.315	1.21143		0.0006	0.10753	0.0902979	33		0.0023023	0.392077		173.529	1.3865		0.0006	0.107009	0.0835189	30		0.0023023	0.393131		179.105	1.36796		0.0003	0.0887177	0.0694965	37		0.0023023
0.000625	0.105258	0.0659743	37		0.0024024	0.386055		152.947	1.24201		0.000625	0.105951	0.0852203	33		0.0024024	0.393043		157.512	1.27037		0.000625	0.107313	0.0911471	33		0.0024024	0.401187		176.487	1.30239		0.000625	0.108656	0.0824838	30		0.0024024	0.402348		178.221	1.4471		0.000313	0.0884386	0.0695071	37		0.0024024
0.00065	0.109607	0.0682526	37		0.0025025	0.394428		161.536	1.24838		0.00065	0.112249	0.0892286	33		0.0025025	0.401701		142.764	1.35265		0.00065	0.110842	0.0924235	33		0.0025025	0.41014		179.064	1.36612		0.00065	0.112094	0.0798192	30		0.0025025	0.411403		182.461	1.51628		0.000325	0.0881963	0.0696151	37		0.0025025
0.000675	0.111553	0.0716278	37		0.0026026	0.40267		160.365	1.26918		0.000675	0.117921	0.093156	33		0.0026026	0.410217		169.048	1.29082		0.000675	0.116821	0.0947228	33		0.0026026	0.418937		174.117	1.36322		0.000675	0.117172	0.0803918	30		0.0026026	0.420299		178.467	1.51041		0.000338	0.0882535	0.0705342	37		0.0026026
0.0007	0.114265	0.0758667	37		0.0027027	0.410784		143.109	1.18062		0.0007	0.123766	0.0952572	33		0.0027027	0.418593		156.77	1.3613		0.0007	0.122864	0.0966612	33		0.0027027	0.427583		183.521	1.43459		0.0007	0.122579	0.0837998	30		0.0027027	0.42904		175.569	1.57476		0.00035	0.0878	0.0715105	37		0.0027027
0.000725	0.120541	0.0774722	37		0.0028028	0.41877		152.713	1.28588		0.000725	0.128947	0.0954275	33		0.0028028	0.42683		166.478	1.26997		0.000725	0.128467	0.0972323	33		0.0028028	0.436079		172.364	1.33943		0.000725	0.12849	0.0838154	30		0.0028028	0.437627		191.1	1.48058		0.000363	0.0869199	0.0731485	37		0.0028028
0.00075	0.128352	0.0737787	37		0.0029029	0.426632		159.558	1.17271		0.00075	0.13484	0.0932095	33		0.0029029	0.434931		165.488	1.2489		0.00075	0.132162	0.0951386	33		0.0029029	0.444429		160.725	1.40033		0.00075	0.133757	0.0835636	30		0.0029029	0.446064		182.922	1.44075		0.000375	0.0875128	0.0740941	37		0.0029029
0.000775	0.134762	0.0710807	37		0.003003	0.434371		153.325	1.18797		0.000775	0.13904	0.0944764	33		0.003003	0.442899		170.876	1.28397		0.000775	0.135707	0.0953527	33		0.003003	0.452634		177.502	1.45196		0.000775	0.141906	0.0827281	30		0.003003	0.454353					0.000388	0.0885242	0.0750311	37		0.003003
0.0008	0.140177	0.0725176	37		0.0031031	0.441989		161.341	1.263		0.0008	0.141858	0.0970127	33		0.0031031	0.450735		176.433	1.48775		0.0008	0.142185	0.0954284	33		0.0031031	0.460697		177.733	1.31007		0.0008	0.149392	0.0812606	30		0.0031031	0.462497					0.0004	0.0882768	0.0759577	37		0.0031031
0.000825	0.148938	0.0748891	37		0.0032032	0.449488		165.948	1.22947		0.000825	0.143662	0.0979607	33		0.0032032	0.458442		182.831	1.44929		0.000825	0.149456	0.091916	33		0.0032032	0.468621		168.671	1.35079		0.000825	0.157202	0.0801166	30		0.0032032	0.470498					0.000413	0.0870722	0.0759244	37		0.0032032
0.00085	0.156664	0.075709	37		0.0033033	0.45687		154.637	1.21481		0.00085	0.147739	0.096698	33		0.0033033	0.466022					0.00085	0.156974	0.0897426	33		0.0033033	0.476408					0.00085	0.162507	0.0814856	30		0.0033033	0.478359					0.000425	0.0862232	0.0753616	37		0.0033033
0.000875	0.161483	0.0779359	37		0.0034034	0.464136		175.34	1.33356		0.000875	0.156007	0.0917081	33		0.0034034	0.473476					0.000875	0.163692	0.0899523	33		0.0034034	0.48406					0.000875	0.166942	0.0774911	30		0.0034034	0.486083					0.000438	0.085868	0.075886	37		0.0034034
0.0009	0.165472	0.0799634	37		0.0035035	0.471289		161.952	1.34122		0.0009	0.16397	0.088091	33		0.0035035	0.480808					0.0009	0.170562	0.0917373	33		0.0035035	0.49158					0.0009	0.168127	0.0721538	30		0.0035035	0.493671					0.00045	0.0859346	0.0759629	37		0.0035035
0.000925	0.170721	0.0798007	37		0.0036036	0.47833		158.366	1.19043		0.000925	0.169178	0.0877722	33		0.0036036	0.488019					0.000925	0.177294	0.0922904	33		0.0036036	0.49897					0.000925	0.169473	0.0692591	30		0.0036036	0.501126					0.000463	0.0869548	0.0753213	37		0.0036036
0.00095	0.176425	0.0800954	37		0.0037037	0.485261					0.00095	0.17494	0.0853043	33		0.0037037	0.495111					0.00095	0.185239	0.094139	33		0.0037037	0.506232					0.00095	0.173919	0.0682847	30		0.0037037	0.50845					0.000475	0.0887405	0.0748128	37		0.0037037
0.000975	0.181224	0.0777136	37		0.0038038	0.492084					0.000975	0.178988	0.0839571	33		0.0038038	0.502085					0.000975	0.192324	0.0958944	33		0.0038038	0.513369					0.000975	0.179997	0.0678775	30		0.0038038	0.515646					0.000488	0.0908816	0.0746413	37		0.0038038
0.001	0.188109	0.0747257	37		0.0039039	0.4988					0.001	0.185256	0.0814305	33		0.0039039	0.508945					0.001	0.199066	0.0939993	33		0.0039039	0.520382					0.001	0.185769	0.0680112	30		0.0039039	0.522716					0.0005	0.0935218	0.0731807	37		0.0039039
0.001025	0.196314	0.0724033	37		0.004004	0.505411					0.001025	0.192142	0.0789261	33		0.004004	0.515692					0.001025	0.206851	0.0932698	33		0.004004	0.527274					0.001025	0.189881	0.0681274	30		0.004004	0.529663					0.000513	0.0969228	0.0730844	37		0.004004
0.00105	0.201325	0.0720382	37		0.0041041	0.511918					0.00105	0.196743	0.0798068	33		0.0041041	0.522327					0.00105	0.212235	0.0926911	33		0.0041041	0.534047					0.00105	0.194568	0.0681854	30		0.0041041	0.536487					0.000525	0.101322	0.0723599	37		0.0041041
0.001075	0.208816	0.0713513	37		0.0042042	0.518324					0.001075	0.202573	0.0799006	33		0.0042042	0.528853					0.001075	0.216719	0.0900811	33		0.0042042	0.540703					0.001075	0.19958	0.0684683	30		0.0042042	0.543192					0.000538	0.105141	0.070855	37		0.0042042
0.0011	0.217035	0.0694357	37		0.0043043	0.52463					0.0011	0.207561	0.0802806	33		0.0043043	0.535271					0.0011	0.221458	0.0884693	33		0.0043043	0.547244					0.0011	0.206468	0.0657443	30		0.0043043	0.54978					0.00055	0.108285	0.0705521	37		0.0043043
0.001125	0.222868	0.0690333	37		0.0044044	0.530838					0.001125	0.215375	0.0809143	33		0.0044044	0.541583					0.001125	0.226221	0.0869199	33		0.0044044	0.553671					0.001125	0.210816	0.0624977	30		0.0044044	0.556252					0.000563	0.11161	0.0711044	37		0.0044044
0.00115	0.226315	0.0700255	37		0.0045045	0.536948					0.00115	0.22523	0.081217	33		0.0045045	0.547791					0.00115	0.229509	0.0822823	33		0.0045045	0.559988					0.00115	0.218363	0.0611111	30		0.0045045	0.56261					0.000575	0.114484	0.0723252	37		0.0045045
0.001175	0.230506	0.0698469	37		0.0046046	0.542963					0.001175	0.236212	0.0818138	33		0.0046046	0.553897					0.001175	0.237084	0.0785881	33		0.0046046	0.566195					0.001175	0.227836	0.0631932	30		0.0046046	0.568858					0.000588	0.117223	0.0738261	37		0.0046046
0.0012	0.237313	0.0680326	37		0.0047047	0.548883					0.0012	0.243608	0.0803351	33		0.0047047	0.559902					0.0012	0.24642	0.0759782	33		0.0047047	0.572295					0.0012	0.236197	0.0634312	30		0.0047047	0.574995					0.0006	0.120001	0.0736176	37		0.0047047
0.001225	0.244989	0.0636017	37		0.0048048	0.554712					0.001225	0.250232	0.0741575	33		0.0048048	0.565808					0.001225	0.252749	0.0710598	33		0.0048048	0.57829					0.001225	0.244195	0.0617451	30		0.0048048	0.581026					0.000613	0.121703	0.0742207	37		0.0048048
0.00125	0.252088	0.0587402	37		0.0049049	0.560449					0.00125	0.258939	0.0709036	33		0.0049049	0.571616					0.00125	0.255497	0.0695931	33		0.0049049	0.584181					0.00125	0.250905	0.0596108	30		0.0049049	0.58695					0.000625	0.124489	0.075091	37		0.0049049
0.001275	0.259972	0.0595543	37		0.00500501	0.566096					0.001275	0.266679	0.0698048	33		0.00500501	0.577329					0.001275	0.258547	0.0686168	33		0.00500501	0.58997					0.001275	0.25699	0.0588146	30		0.00500501	0.592771					0.000638	0.126922	0.0754781	37		0.00500501
0.0013	0.263093	0.0615488	37		0.00510511	0.571656					0.0013	0.271123	0.0680977	33		0.00510511	0.582947					0.0013	0.261761	0.0670029	33		0.00510511	0.595659					0.0013	0.259589	0.0590624	30		0.00510511	0.59849					0.00065	0.128627	0.0754586	37		0.00510511
0.001325	0.263702	0.0603746	37		0.00520521	0.577128					0.001325	0.27491	0.0672075	33		0.00520521	0.588472					0.001325	0.266673	0.0677424	33		0.00520521	0.60125					0.001325	0.262661	0.0587174	30		0.00520521	0.604109					0.000663	0.130719	0.0769374	37		0.00520521
0.00135	0.264772	0.0575795	37		0.00530531	0.582515					0.00135	0.277834	0.0681995	33		0.00530531	0.593907					0.00135	0.273204	0.0692	33		0.00530531	0.606744					0.00135	0.268227	0.0568758	30		0.00530531	0.609629					0.000675	0.133644	0.0803686	37		0.00530531
0.001375	0.267171	0.0559442	37		0.00540541	0.587818					0.001375	0.28096	0.0656586	33		0.00540541	0.599252					0.001375	0.281268	0.0686522	33		0.00540541	0.612143					0.001375	0.272389	0.054628	30		0.00540541	0.615053					0.000688	0.135963	0.0842601	37		0.00540541
0.0014	0.271241	0.0557666	37		0.00550551	0.593037					0.0014	0.286709	0.061775	33		0.00550551	0.604508					0.0014	0.288346	0.065381	33		0.00550551	0.617449					0.0014	0.27757	0.0521122	30		0.00550551	0.620381					0.0007	0.138387	0.0862002	37		0.00550551
0.001425	0.275377	0.0561111	37		0.00560561	0.598176					0.001425	0.293478	0.0598655	33		0.00560561	0.609678					0.001425	0.29412	0.0629401	33		0.00560561	0.622663					0.001425	0.284114	0.0520325	30		0.00560561	0.625616					0.000713	0.14141	0.087146	37		0.00560561
0.00145	0.279768	0.0563941	37		0.00570571	0.603233					0.00145	0.299019	0.0593086	33		0.00570571	0.614763					0.00145	0.299623	0.0600773	33		0.00570571	0.627787					0.00145	0.28999	0.0546242	30		0.00570571	0.63076					0.000725	0.144551	0.0875055	37		0.00570571
0.001475	0.285851	0.0565311	37		0.00580581	0.608212					0.001475	0.3036	0.0576218	33		0.00580581	0.619764					0.001475	0.304538	0.0587287	33		0.00580581	0.632823					0.001475	0.294334	0.0551355	30		0.00580581	0.635813					0.000738	0.146997	0.0875713	37		0.00580581
0.0015	0.290707	0.0559763	37		0.00590591	0.613113					0.0015	0.306682	0.0539917	33		0.00590591	0.624682					0.0015	0.310459	0.0553203	33		0.00590591	0.637771					0.0015	0.299522	0.0541311	30		0.00590591	0.640778					0.00075	0.14918	0.0866463	37		0.00590591
0.001525	0.293077	0.0537501	37		0.00600601	0.617938					0.001525	0.306966	0.0539268	33		0.00600601	0.629519					0.001525	0.31634	0.0549028	33		0.00600601	0.642634					0.001525	0.303245	0.0550877	30		0.00600601	0.645655					0.000763	0.151155	0.0853487	37		0.00600601
0.00155	0.298669	0.0517875	37		0.00610611	0.622687					0.00155	0.306934	0.0517125	33		0.00610611	0.634276					0.00155	0.321539	0.0559978	33		0.00610611	0.647413					0.00155	0.307724	0.0512661	30		0.00610611	0.650448					0.000775	0.152758	0.0844787	37		0.00610611
0.001575	0.307909	0.0519755	37		0.00620621	0.627362					0.001575	0.308816	0.0519588	33		0.00620621	0.638955					0.001575	0.326893	0.0585698	33		0.00620621	0.652109					0.001575	0.316993	0.0474571	30		0.00620621	0.655156					0.000788	0.153974	0.0848961	37		0.00620621
0.0016	0.315709	0.0487155	37		0.00630631	0.631963					0.0016	0.314029	0.0516837	33		0.00630631	0.643557					0.0016	0.329698	0.0570244	33		0.00630631	0.656724					0.0016	0.326445	0.0472266	30		0.00630631	0.659782					0.0008	0.155801	0.0861146	37		0.00630631
0.001625	0.319093	0.0453234	37		0.00640641	0.636493					0.001625	0.318182	0.0484661	33		0.00640641	0.648082					0.001625	0.332011	0.0512943	33		0.00640641	0.661259					0.001625	0.330571	0.0489711	30		0.00640641	0.664327					0.000813	0.158116	0.086903	37		0.00640641
0.00165	0.320111	0.0437676	37		0.00650651	0.640952					0.00165	0.322413	0.0475956	33		0.00650651	0.652533					0.00165	0.335539	0.0469153	33		0.00650651	0.665716					0.00165	0.331669	0.0508819	30		0.00650651	0.668792					0.000825	0.16083	0.0878448	37		0.00650651
0.001675	0.322377	0.0461488	37		0.00660661	0.645341					0.001675	0.324913	0.0475395	33		0.00660661	0.656911					0.001675	0.339445	0.0454859	33		0.00660661	0.670095					0.001675	0.330575	0.0513322	30		0.00660661	0.673179					0.000838	0.163896	0.0895311	37		0.00660661
0.0017	0.325372	0.0451959	37		0.00670671	0.649662					0.0017	0.328267	0.0475114	33		0.00670671	0.661216					0.0017	0.345109	0.0458959	33		0.00670671	0.674399					0.0017	0.33328	0.0515308	30		0.00670671	0.677489					0.00085	0.166827	0.0903611	37		0.00670671
0.001725	0.329581	0.0437459	37		0.00680681	0.653915					0.001725	0.331666	0.0483845	33		0.00680681	0.665451					0.001725	0.34866	0.046131	33		0.00680681	0.678629					0.001725	0.340456	0.0500958	30		0.00680681	0.681724					0.000863	0.170154	0.0895194	37		0.00680681
0.00175	0.333739	0.0407265	37		0.00690691	0.658102					0.00175	0.332995	0.0489263	33		0.00690691	0.669615					0.00175	0.34671	0.0463864	33		0.00690691	0.682785					0.00175	0.347537	0.0469432	30		0.00690691	0.685884					0.000875	0.173848	0.0886718	37		0.00690691
0.001775	0.337538	0.0393598	37		0.00700701	0.662223					0.001775	0.339191	0.0470715	33		0.00700701	0.673711					0.001775	0.347079	0.0443043	33		0.00700701	0.68687					0.001775	0.350643	0.0462302	30		0.00700701	0.689972					0.000888	0.176736	0.087253	37		0.00700701
0.0018	0.33881	0.0395638	37		0.00710711	0.66628					0.0018	0.343422	0.045484	33		0.00710711	0.677739					0.0018	0.348115	0.0444012	33		0.00710711	0.690884					0.0018	0.353189	0.0451661	30		0.00710711	0.693988					0.0009	0.179265	0.0862551	37		0.00710711
0.001825	0.338475	0.0415741	37		0.00720721	0.670274					0.001825	0.34554	0.0411874	33		0.00720721	0.681701					0.001825	0.350359	0.0480445	33		0.00720721	0.694829					0.001825	0.355834	0.0423489	30		0.00720721	0.697933					0.000913	0.182799	0.0854701	37		0.00720721
0.00185	0.338571	0.0430903	37		0.00730731	0.674205					0.00185	0.349031	0.0401448	33		0.00730731	0.685597					0.00185	0.353834	0.0475914	33		0.00730731	0.698705					0.00185	0.359421	0.0397993	30		0.00730731	0.70181					0.000925	0.187231	0.0848584	37		0.00730731
0.001875	0.340597	0.0433303	37		0.00740741	0.678074					0.001875	0.350422	0.0426243	33		0.00740741	0.689429					0.001875	0.355965	0.0462367	33		0.00740741	0.702515					0.001875	0.364106	0.0394972	30		0.00740741	0.705618					0.000938	0.192062	0.0842385	37		0.00740741
0.0019	0.346413	0.0402852	37		0.00750751	0.681884					0.0019	0.355018	0.0435335	33		0.00750751	0.693198					0.0019	0.360786	0.0455762	33		0.00750751	0.706258					0.0019	0.368991	0.0402918	30		0.00750751	0.70936					0.00095	0.197563	0.0836461	37		0.00750751
0.001925	0.351291	0.0387325	37		0.00760761	0.685633					0.001925	0.36069	0.0419992	33		0.00760761	0.696905					0.001925	0.369204	0.0436336	33		0.00760761	0.709937					0.001925	0.3706	0.0406865	30		0.00760761	0.713037					0.000963	0.202761	0.0835447	37		0.00760761
0.00195	0.352406	0.0397537	37		0.00770771	0.689324					0.00195	0.364883	0.0409764	33		0.00770771	0.70055					0.00195	0.37542	0.0416385	33		0.00770771	0.713552					0.00195	0.370833	0.0403937	30		0.00770771	0.716648					0.000975	0.206898	0.083328	37		0.00770771
0.001975	0.355071	0.0396719	37		0.00780781	0.692958					0.001975	0.365379	0.0408947	33		0.00780781	0.704135					0.001975	0.378522	0.0412366	33		0.00780781	0.717105					0.001975	0.371426	0.0397703	30		0.00780781	0.720197					0.000988	0.210604	0.0830727	37		0.00780781
0.002	0.357873	0.0397249	37		0.00790791	0.696534					0.002	0.363229	0.0404149	33		0.00790791	0.707662					0.002	0.381889	0.0381755	33		0.00790791	0.720597					0.002	0.374131	0.0380393	30		0.00790791	0.723683					0.001	0.215317	0.0830581	37		0.00790791
0.002025	0.361943	0.0388737	37		0.00800801	0.700055					0.002025	0.3607	0.0420479	33		0.00800801	0.71113					0.002025	0.381059	0.0374078	33		0.00800801	0.724028					0.002025	0.375983	0.0381137	30		0.00800801	0.727109					0.001013	0.220245	0.0827829	37		0.00800801
0.00205	0.367456	0.0395554	37		0.00810811	0.70352					0.00205	0.364802	0.0415627	33		0.00810811	0.714541					0.00205	0.381416	0.0404845	33		0.00810811	0.727399					0.00205	0.378747	0.0370649	30		0.00810811	0.730474					0.001025	0.225966	0.0821049	37		0.00810811
0.002075	0.371011	0.041587	37		0.00820821	0.706932					0.002075	0.372259	0.0383041	33		0.00820821	0.717895					0.002075	0.384934	0.0448184	33		0.00820821	0.730713					0.002075	0.38219	0.037335	30		0.00820821	0.73378					0.001038	0.230419	0.0818708	37		0.00820821
0.0021	0.371235	0.0425259	37		0.00830831	0.71029					0.0021	0.376354	0.0356538	33		0.00830831	0.721194					0.0021	0.389221	0.0464284	33		0.00830831	0.733969					0.0021	0.383484	0.0382001	30		0.00830831	0.737029					0.00105	0.233523	0.082847	37		0.00830831
0.002125	0.371543	0.0401279	37		0.00840841	0.713596					0.002125	0.379532	0.0366387	33		0.00840841	0.724439					0.002125	0.390728	0.0478342	33		0.00840841	0.737169					0.002125	0.388311	0.0383778	30		0.00840841	0.74022					0.001063	0.236175	0.0831324	37		0.00840841
0.00215	0.371356	0.0420347	37		0.00850851	0.71685					0.00215	0.382471	0.0388239	33		0.00850851	0.72763					0.00215	0.388975	0.0503905	33		0.00850851	0.740313					0.00215	0.392524	0.0376931	30		0.00850851	0.743356					0.001075	0.237719	0.0818599	37		0.00850851
0.002175	0.371168	0.0421612	37		0.00860861	0.720053					0.002175	0.383563	0.0378273	33		0.00860861	0.730769					0.002175	0.388891	0.0489394	33		0.00860861	0.743404					0.002175	0.396813	0.039087	30		0.00860861	0.746437					0.001088	0.238748	0.0812011	37		0.00860861
0.0022	0.373268	0.0421782	37		0.00870871	0.723206					0.0022	0.385005	0.0391707	33		0.00870871	0.733856					0.0022	0.388332	0.0507252	33		0.00870871	0.74644					0.0022	0.399661	0.0443592	30		0.00870871	0.749463					0.0011	0.2397	0.0815319	37		0.00870871
0.002225	0.377411	0.0415212	37		0.00880881	0.72631					0.002225	0.383877	0.0410587	33		0.00880881	0.736892					0.002225	0.388885	0.0504363	33		0.00880881	0.749425					0.002225	0.400748	0.0439943	30		0.00880881	0.752437					0.001113	0.240966	0.0823227	37		0.00880881
0.00225	0.380996	0.039589	37		0.00890891	0.729365					0.00225	0.382124	0.0435708	33		0.00890891	0.739877					0.00225	0.39128	0.0518489	33		0.00890891	0.752357					0.00225	0.400173	0.0422531	30		0.00890891	0.755358					0.001125	0.243742	0.0818604	37		0.00890891
0.002275	0.384569	0.0386561	37		0.00900901	0.732372					0.002275	0.385111	0.0428149	33		0.00900901	0.742814					0.002275	0.394638	0.0537251	33		0.00900901	0.755239					0.002275	0.402204	0.0418634	30		0.00900901	0.758229					0.001138	0.247031	0.080353	37		0.00900901
0.0023	0.38529	0.0394058	37		0.00910911	0.735333					0.0023	0.391499	0.0405304	33		0.00910911	0.745702					0.0023	0.401201	0.0524029	33		0.00910911	0.758071					0.0023	0.406215	0.0427265	30		0.00910911	0.761049					0.00115	0.251082	0.0794145	37		0.00910911
0.002325	0.389485	0.0368001	37		0.00920921	0.738247					0.002325	0.397898	0.0401943	33		0.00920921	0.748543					0.002325	0.405802	0.048324	33		0.00920921	0.760855					0.002325	0.407833	0.0424667	30		0.00920921	0.76382					0.001163	0.254592	0.0793111	37		0.00920921
0.00235	0.394051	0.0336829	37		0.00930931	0.741116					0.00235	0.400433	0.0395451	33		0.00930931	0.751336					0.00235	0.407885	0.0435765	33		0.00930931	0.76359					0.00235	0.410679	0.0425411	30		0.00930931	0.766542					0.001175	0.257784	0.0778154	37		0.00930931
0.002375	0.397921	0.0325489	37		0.00940941	0.74394					0.002375	0.401151	0.037761	33		0.00940941	0.754084					0.002375	0.410331	0.0426594	33		0.00940941	0.766277					0.002375	0.415546	0.0412069	30		0.00940941	0.769216					0.001188	0.26112	0.0753512	37		0.00940941
0.0024	0.399665	0.0365751	37		0.00950951	0.746719					0.0024	0.402989	0.0356051	33		0.00950951	0.756786					0.0024	0.413073	0.0447442	33		0.00950951	0.768919					0.0024	0.416522	0.0413644	30		0.00950951	0.771844					0.0012	0.264834	0.072413	37		0.00950951
0.002425	0.401576	0.0386222	37		0.00960961	0.749456					0.002425	0.407717	0.0343651	33		0.00960961	0.759443					0.002425	0.414441	0.0421903	33		0.00960961	0.771515					0.002425	0.416169	0.0449713	30		0.00960961	0.774425					0.001213	0.2685	0.0708473	37		0.00960961
0.00245	0.403109	0.0394139	37		0.00970971	0.752149					0.00245	0.409821	0.0362849	33		0.00970971	0.762057					0.00245	0.417616	0.0406564	33		0.00970971	0.774065					0.00245	0.41844	0.0480634	30		0.00970971	0.776962					0.001225	0.272325	0.0704636	37		0.00970971
0.002475	0.407433	0.0366025	37		0.00980981	0.754801					0.002475	0.408545	0.0358254	33		0.00980981	0.764628					0.002475	0.420431	0.0417554	33		0.00980981	0.776572					0.002475	0.418735	0.0465628	30		0.00980981	0.779454					0.001238	0.275664	0.0709552	37		0.00980981
0.0025	0.408988	0.0368367	37		0.00990991	0.757411					0.0025	0.408724	0.0352102	33		0.00990991	0.767156					0.0025	0.421565	0.0403581	33		0.00990991	0.779035					0.0025	0.423565	0.0454163	30		0.00990991	0.781902					0.00125	0.278652	0.0712487	37		0.00990991
0.002525	0.409167	0.0368517	37		0.01001	0.75998					0.002525	0.413145	0.0342481	33		0.01001	0.769642					0.002525	0.421316	0.0376873	33		0.01001	0.781456					0.002525	0.426754	0.046762	30		0.01001	0.784307					0.001263	0.281099	0.0720843	37		0.01001
0.00255	0.409441	0.0386426	37		0.0101101	0.762509					0.00255	0.41957	0.0345893	33		0.0101101	0.772088					0.00255	0.424296	0.0344599	33		0.0101101	0.783835					0.00255	0.433024	0.0451859	30		0.0101101	0.78667					0.001275	0.283742	0.0729538	37		0.0101101
0.002575	0.414055	0.0398924	37		0.0102102	0.764998					0.002575	0.423748	0.0359949	33		0.0102102	0.774493					0.002575	0.43063	0.0328294	33		0.0102102	0.786173					0.002575	0.439236	0.0437516	30		0.0102102	0.788992					0.001288	0.285269	0.0724589	37		0.0102102
0.0026	0.418543	0.0423563	37		0.0103103	0.767449					0.0026	0.428987	0.0382331	33		0.0103103	0.776858					0.0026	0.435446	0.0345	33		0.0103103	0.78847					0.0026	0.442378	0.0443304	30		0.0103103	0.791273					0.0013	0.286163	0.0726274	37		0.0103103
0.002625	0.42175	0.0415635	37		0.0104104	0.769861					0.002625	0.43407	0.0386863	33		0.0104104	0.779185					0.002625	0.437566	0.0368911	33		0.0104104	0.790728					0.002625	0.445146	0.0432375	30		0.0104104	0.793514					0.001313	0.286854	0.0735391	37		0.0104104
0.00265	0.4232	0.0412078	37		0.0105105	0.772236					0.00265	0.435281	0.0373293	33		0.0105105	0.781473					0.00265	0.438589	0.0386974	33		0.0105105	0.792947					0.00265	0.448447	0.0391527	30		0.0105105	0.795716					0.001325	0.287515	0.072788	37		0.0105105
0.002675	0.422891	0.0422639	37		0.0106106	0.774573					0.002675	0.434033	0.034454	33		0.0106106	0.783723					0.002675	0.443249	0.0400509	33		0.0106106	0.795127					0.002675	0.45358	0.0357224	30		0.0106106	0.79788					0.001338	0.288351	0.0722357	37		0.0106106
0.0027	0.423416	0.0408666	37		0.0107107	0.776874					0.0027	0.433224	0.0336959	33		0.0107107	0.785936					0.0027	0.446951	0.0398501	33		0.0107107	0.79727					0.0027	0.456493	0.0342329	30		0.0107107	0.800005					0.00135	0.28918	0.0715961	37		0.0107107
0.002725	0.425546	0.0386461	37		0.0108108	0.779139					0.002725	0.435673	0.0373409	33		0.0108108	0.788113					0.002725	0.447761	0.0395609	33		0.0108108	0.799375					0.002725	0.456175	0.0335327	30		0.0108108	0.802093					0.001363	0.291037	0.0698642	37		0.0108108
0.00275	0.427573	0.038988	37		0.0109109	0.781369					0.00275	0.436532	0.0407431	33		0.0109109	0.790254					0.00275	0.448577	0.0390946	33		0.0109109	0.801445					0.00275	0.454386	0.0344572	30		0.0109109	0.804145					0.001375	0.294491	0.0677203	37		0.0109109
0.002775	0.429263	0.0389437	37		0.011011	0.783564					0.002775	0.435924	0.0436148	33		0.011011	0.792359					0.002775	0.4509	0.0404338	33		0.011011	0.803478					0.002775	0.454428	0.0360024	30		0.011011	0.806161					0.001388	0.298878	0.0660709	37		0.011011
0.0028	0.432471	0.037046	37		0.0111111	0.785724					0.0028	0.438733	0.0460687	33		0.0111111	0.79443					0.0028	0.451541	0.0419533	33		0.0111111	0.805476					0.0028	0.453864	0.0376399	30		0.0111111	0.808141					0.0014	0.303365	0.0655454	37		0.0111111
0.002825	0.435416	0.0370713	37		0.0112112	0.787851					0.002825	0.443869	0.043215	33		0.0112112	0.796466					0.002825	0.4538	0.0390448	33		0.0112112	0.80744					0.002825	0.451403	0.0376089	30		0.0112112	0.810087					0.001413	0.307214	0.0649048	37		0.0112112
0.00285	0.436355	0.0362167	37		0.0113113	0.789944					0.00285	0.443501	0.0420663	33		0.0113113	0.798469					0.00285	0.454753	0.0380124	33		0.0113113	0.80937					0.00285	0.449265	0.0384912	30		0.0113113	0.811998					0.001425	0.308684	0.0643054	37		0.0113113
0.002875	0.43508	0.0347319	37		0.0114114	0.792005					0.002875	0.442769	0.0419661	33		0.0114114	0.800439					0.002875	0.452895	0.0390773	33		0.0114114	0.811266					0.002875	0.451962	0.0409076	30		0.0114114	0.813876					0.001438	0.310393	0.0630232	37		0.0114114
0.0029	0.434618	0.0367597	37		0.0115115	0.794034					0.0029	0.444502	0.0382064	33		0.0115115	0.802376					0.0029	0.45318	0.0412912	33		0.0115115	0.81313					0.0029	0.456417	0.041761	30		0.0115115	0.815721					0.00145	0.311155	0.0615906	37		0.0115115
0.002925	0.432591	0.0347292	37		0.0116116	0.79603					0.002925	0.447442	0.0342576	33		0.0116116	0.804282					0.002925	0.456575	0.0418665	33		0.0116116	0.814961					0.002925	0.459835	0.0392943	30		0.0116116	0.817534					0.001463	0.310198	0.0611075	37		0.0116116
0.00295	0.430497	0.0315378	37		0.0117117	0.797996					0.00295	0.447116	0.033244	33		0.0117117	0.806156					0.00295	0.461662	0.0404621	33		0.0117117	0.816761					0.00295	0.46148	0.0399619	30		0.0117117	0.819315					0.001475	0.309444	0.0600205	37		0.0117117
0.002975	0.430159	0.0313987	37		0.0118118	0.799931					0.002975	0.447279	0.0347411	33		0.0118118	0.807999					0.002975	0.461555	0.0385726	33		0.0118118	0.81853					0.002975	0.463221	0.042488	30		0.0118118	0.821065					0.001488	0.31157	0.0587756	37		0.0118118
0.003	0.433	0.0326174	37		0.0119119	0.801836					0.003	0.446266	0.0356657	33		0.0119119	0.809811					0.003	0.458353	0.0398853	33		0.0119119	0.820268					0.003	0.464863	0.0439276	30		0.0119119	0.822784					0.0015	0.314942	0.0569074	37		0.0119119
0.003025	0.437837	0.0338645	37		0.012012	0.80371					0.003025	0.450449	0.0375465	33		0.012012	0.811594					0.003025	0.457766	0.0425647	33		0.012012	0.821976					0.003025	0.46587	0.0423104	30		0.012012	0.824473					0.001513	0.317529	0.0561436	37		0.012012
0.00305	0.442074	0.0357401	37		0.0121121	0.805556					0.00305	0.453277	0.0378735	33		0.0121121	0.813348					0.00305	0.45957	0.0440761	33		0.0121121	0.823654					0.00305	0.465288	0.0389251	30		0.0121121	0.826133					0.001525	0.321701	0.0567893	37		0.0121121
0.003075	0.444489	0.0350217	37		0.0122122	0.807373					0.003075	0.453029	0.038688	33		0.0122122	0.815072					0.003075	0.463921	0.0431428	33		0.0122122	0.825304					0.003075	0.467063	0.0368133	30		0.0122122	0.827763					0.001538	0.326374	0.057051	37		0.0122122
0.0031	0.445798	0.0350248	37		0.0123123	0.809161					0.0031	0.456694	0.0392924	33		0.0123123	0.816768					0.0031	0.471137	0.0412861	33		0.0123123	0.826925					0.0031	0.471175	0.0323583	30		0.0123123	0.829365					0.00155	0.331039	0.0560215	37		0.0123123
0.003125	0.448539	0.0347747	37		0.0124124	0.810921					0.003125	0.459776	0.0390763	33		0.0124124	0.818436					0.003125	0.473311	0.0417117	33		0.0124124	0.828518					0.003125	0.476217	0.0328634	30		0.0124124	0.830939					0.001563	0.335577	0.0553013	37		0.0124124
0.00315	0.450562	0.0362721	37		0.0125125	0.812654					0.00315	0.460856	0.0375702	33		0.0125125	0.820076					0.00315	0.476362	0.0421985	33		0.0125125	0.830083					0.00315	0.479599	0.0369661	30		0.0125125	0.832485					0.001575	0.339458	0.0545662	37		0.0125125
0.003175	0.453796	0.0376177	37		0.0126126	0.81436					0.003175	0.465979	0.0371057	33		0.0126126	0.82169					0.003175	0.477167	0.0407005	33		0.0126126	0.831622					0.003175	0.481189	0.0367628	30		0.0126126	0.834004					0.001588	0.342573	0.0530253	37		0.0126126
0.0032	0.455744	0.0403164	37		0.0127127	0.816039					0.0032	0.466296	0.0387621	33		0.0127127	0.823276					0.0032	0.477258	0.0388983	33		0.0127127	0.833133					0.0032	0.481007	0.0339515	30		0.0127127	0.835497					0.0016	0.344857	0.0523426	37		0.0127127
0.003225	0.454004	0.0408447	37		0.0128128	0.817692					0.003225	0.464752	0.0396941	33		0.0128128	0.824837					0.003225	0.47845	0.0410703	33		0.0128128	0.834619					0.003225	0.479674	0.0342441	30		0.0128128	0.836963					0.001613	0.345429	0.0518231	37		0.0128128
0.00325	0.456404	0.0409538	37		0.0129129	0.819319					0.00325	0.461961	0.0408669	33		0.0129129	0.826372					0.00325	0.480679	0.0446706	33		0.0129129	0.836079					0.00325	0.479146	0.0359766	30		0.0129129	0.838404					0.001625	0.345962	0.0509585	37		0.0129129
0.003275	0.460091	0.0404022	37		0.013013	0.820921					0.003275	0.465585	0.0417777	33		0.013013	0.827881					0.003275	0.481323	0.0460341	33		0.013013	0.837514					0.003275	0.479773	0.0388659	30		0.013013	0.839819					0.001638	0.346898	0.0499635	37		0.013013
0.0033	0.463722	0.0399738	37		0.0131131	0.822497					0.0033	0.471649	0.0406435	33		0.0131131	0.829366					0.0033	0.48296	0.0469523	33		0.0131131	0.838924					0.0033	0.481782	0.0376556	30		0.0131131	0.84121					0.00165	0.347215	0.0490928	37		0.0131131
0.003325	0.463697	0.0418823	37		0.0132132	0.824049					0.003325	0.478717	0.0432854	33		0.0132132	0.830826					0.003325	0.483807	0.0471252	33		0.0132132	0.840309					0.003325	0.482114	0.0369016	30		0.0132132	0.842576					0.001663	0.34791	0.0483669	37		0.0132132
0.00335	0.464341	0.0420116	37		0.0133133	0.825577					0.00335	0.484452	0.0455664	33		0.0133133	0.832262					0.00335	0.483387	0.043738	33		0.0133133	0.841671					0.00335	0.485467	0.0350692	30		0.0133133	0.843919					0.001675	0.349584	0.04797	37		0.0133133
0.003375	0.466074	0.0434045	37		0.0134134	0.827081					0.003375	0.48759	0.0449048	33		0.0134134	0.833675					0.003375	0.484758	0.0430176	33		0.0134134	0.843009					0.003375	0.490658	0.0335115	30		0.0134134	0.845238					0.001688	0.351541	0.0479096	37		0.0134134
0.0034	0.467001	0.0441356	37		0.0135135	0.828561					0.0034	0.489403	0.0469205	33		0.0135135	0.835064					0.0034	0.488837	0.0435814	33		0.0135135	0.844324					0.0034	0.494529	0.0306213	30		0.0135135	0.846533					0.0017	0.352909	0.0470318	37		0.0135135
0.003425	0.46866	0.0439258	37		0.0136136	0.830018					0.003425	0.489774	0.0514055	33		0.0136136	0.83643					0.003425	0.493881	0.0427499	33		0.0136136	0.845616					0.003425	0.496578	0.032374	30		0.0136136	0.847806					0.001713	0.355891	0.0461916	37		0.0136136
0.00345	0.470803	0.0425739	37		0.0137137	0.831453					0.00345	0.492414	0.0519712	33		0.0137137	0.837773					0.00345	0.49662	0.043818	33		0.0137137	0.846886					0.00345	0.501434	0.0357373	30		0.0137137	0.849057					0.001725	0.358782	0.0468225	37		0.0137137
0.003475	0.47527	0.041074	37		0.0138138	0.832865					0.003475	0.493025	0.0528907	33		0.0138138	0.839095					0.003475	0.497093	0.0447597	33		0.0138138	0.848134					0.003475	0.506636	0.0354259	30		0.0138138	0.850286					0.001738	0.360806	0.0470694	37		0.0138138
0.0035	0.477839	0.0407026	37		0.0139139	0.834255					0.0035	0.491462	0.0515015	33		0.0139139	0.840394					0.0035	0.499003	0.043638	33		0.0139139	0.84936					0.0035	0.509813	0.0338606	30		0.0139139	0.851493					0.00175	0.363315	0.0467217	37		0.0139139
0.003525	0.478236	0.0426528	37		0.014014	0.835623					0.003525	0.48971	0.0496498	33		0.014014	0.841673					0.003525	0.501846	0.0415385	33		0.014014	0.850565					0.003525	0.511932	0.0303167	30		0.014014	0.852679					0.001763	0.36497	0.0460635	37		0.014014
0.00355	0.47913	0.0434174	37		0.0141141	0.83697					0.00355	0.488424	0.0490414	33		0.0141141	0.84293					0.00355	0.500593	0.0395636	33		0.0141141	0.851749					0.00355	0.50814	0.033443	30		0.0141141	0.853845					0.001775	0.365852	0.0451738	37		0.0141141
0.003575	0.478971	0.0451167	37		0.0142142	0.838295					0.003575	0.487583	0.0464568	33		0.0142142	0.844166					0.003575	0.497841	0.0408451	33		0.0142142	0.852913					0.003575	0.503776	0.0343091	30		0.0142142	0.854989					0.001788	0.365442	0.0439568	37		0.0142142
0.0036	0.478098	0.0490591	37		0.0143143	0.8396					0.0036	0.487314	0.0449402	33		0.0143143	0.845382					0.0036	0.494163	0.0423254	33		0.0143143	0.854057					0.0036	0.500088	0.0345319	30		0.0143143	0.856114					0.0018	0.364896	0.0429027	37		0.0143143
0.003625	0.477804	0.0476527	37		0.0144144	0.840885					0.003625	0.489447	0.0437289	33		0.0144144	0.846578					0.003625	0.490952	0.04429	33		0.0144144	0.855181					0.003625	0.498026	0.0362858	30		0.0144144	0.85722					0.001813	0.365769	0.041673	37		0.0144144
0.00365	0.48105	0.042971	37		0.0145145	0.84215					0.00365	0.493475	0.0402428	33		0.0145145	0.847754					0.00365	0.489235	0.0450781	33		0.0145145	0.856285					0.00365	0.498088	0.0374105	30		0.0145145	0.858305					0.001825	0.367271	0.0416112	37		0.0145145
0.003675	0.484411	0.0395856	37		0.0146146	0.843395					0.003675	0.496715	0.0376695	33		0.0146146	0.848911					0.003675	0.491615	0.0464095	33		0.0146146	0.857371					0.003675	0.498291	0.0370087	30		0.0146146	0.859372					0.001838	0.368327	0.0424333	37		0.0146146
0.0037	0.484965	0.0409315	37		0.0147147	0.84462					0.0037	0.499351	0.0375207	33		0.0147147	0.850048					0.0037	0.498424	0.044301	33		0.0147147	0.858437					0.0037	0.502429	0.0320756	30		0.0147147	0.86042					0.00185	0.368574	0.0441981	37		0.0147147
0.003725	0.487252	0.0438331	37		0.0148148	0.845826					0.003725	0.499982	0.0386633	33		0.0148148	0.851167					0.003725	0.507036	0.0409723	33		0.0148148	0.859486					0.003725	0.508308	0.0290996	30		0.0148148	0.86145					0.001863	0.368617	0.0446675	37		0.0148148
0.00375	0.490877	0.0448488	37		0.0149149	0.847013					0.00375	0.504205	0.0382926	33		0.0149149	0.852268					0.00375	0.515128	0.0392989	33		0.0149149	0.860516					0.00375	0.514046	0.0297651	30		0.0149149	0.862462					0.001875	0.369562	0.0444145	37		0.0149149
0.003775	0.495163	0.0427211	37		0.015015	0.848182					0.003775	0.508643	0.0385761	33		0.015015	0.85335					0.003775	0.519986	0.0400533	33		0.015015	0.861528					0.003775	0.518172	0.0318908	30		0.015015	0.863456					0.001888	0.371295	0.0438487	37		0.015015
0.0038	0.500176	0.0430675	37		0.0151151	0.849333					0.0038	0.512309	0.0384267	33		0.0151151	0.854414					0.0038	0.522099	0.0421509	33		0.0151151	0.862523					0.0038	0.522272	0.0353114	30		0.0151151	0.864432					0.0019	0.373921	0.042648	37		0.0151151
0.003825	0.501349	0.0440154	37		0.0152152	0.850465					0.003825	0.514589	0.041331	33		0.0152152	0.855461					0.003825	0.520676	0.0446406	33		0.0152152	0.8635					0.003825	0.525504	0.035568	30		0.0152152	0.865392					0.001913	0.376308	0.0412257	37		0.0152152
0.00385	0.50207	0.0454398	37		0.0153153	0.85158					0.00385	0.515727	0.0478195	33		0.0153153	0.856491					0.00385	0.517405	0.0459256	33		0.0153153	0.864461					0.00385	0.52798	0.0335119	30		0.0153153	0.866334					0.001925	0.378512	0.0392007	37		0.0153153
0.003875	0.503069	0.0456131	37		0.0154154	0.852678					0.003875	0.513028	0.0524246	33		0.0154154	0.857503					0.003875	0.515284	0.0454758	33		0.0154154	0.865405					0.003875	0.529354	0.0364157	30		0.0154154	0.86726					0.001938	0.380146	0.0375427	37		0.0154154
0.0039	0.502347	0.0446914	37		0.0155155	0.853758					0.0039	0.51052	0.0524381	33		0.0155155	0.858499					0.0039	0.515879	0.0440459	33		0.0155155	0.866333					0.0039	0.530774	0.040048	30		0.0155155	0.86817					0.00195	0.383057	0.0363319	37		0.0155155
0.003925	0.501337	0.0431806	37		0.0156156	0.854821					0.003925	0.510976	0.0482988	33		0.0156156	0.859479					0.003925	0.515075	0.0422369	33		0.0156156	0.867245					0.003925	0.529938	0.040881	30		0.0156156	0.869064					0.001963	0.385797	0.0364562	37		0.0156156
0.00395	0.501439	0.0415067	37		0.0157157	0.855868					0.00395	0.512081	0.0444496	33		0.0157157	0.860442					0.00395	0.515605	0.0419354	33		0.0157157	0.868141					0.00395	0.529951	0.0437623	30		0.0157157	0.869942					0.001975	0.388216	0.0380767	37		0.0157157
0.003975	0.502564	0.042231	37		0.0158158	0.856898					0.003975	0.514495	0.0450765	33		0.0158158	0.86139					0.003975	0.515877	0.0442856	33		0.0158158	0.869021					0.003975	0.531618	0.0448344	30		0.0158158	0.870805					0.001988	0.389535	0.03976	37		0.0158158
0.004	0.506569	0.0424782	37		0.0159159	0.857913					0.004	0.519391	0.0451666	33		0.0159159	0.862321					0.004	0.519545	0.0468514	33		0.0159159	0.869886					0.004	0.534535	0.0418308	30		0.0159159	0.871653					0.002	0.391439	0.0405119	37		0.0159159
0.004025	0.511357	0.0402492	37		0.016016	0.858911					0.004025	0.524991	0.0439953	33		0.016016	0.863238					0.004025	0.526973	0.0471502	33		0.016016	0.870737					0.004025	0.535885	0.0402294	30		0.016016	0.872486					0.002013	0.394184	0.0408517	37		0.016016
0.00405	0.515658	0.0419316	37		0.0161161	0.859894					0.00405	0.528858	0.0416767	33		0.0161161	0.864139					0.00405	0.535031	0.0436499	33		0.0161161	0.871572					0.00405	0.539353	0.0391452	30		0.0161161	0.873304					0.002025	0.396116	0.0406206	37		0.0161161
0.004075	0.518402	0.0459298	37		0.0162162	0.860861					0.004075	0.53092	0.0400515	33		0.0162162	0.865025					0.004075	0.540151	0.0446373	33		0.0162162	0.872393					0.004075	0.543721	0.0392206	30		0.0162162	0.874108					0.002038	0.396664	0.0395156	37		0.0162162
0.0041	0.520905	0.047434	37		0.0163163	0.861814					0.0041	0.531414	0.0398213	33		0.0163163	0.865897					0.0041	0.541336	0.0469512	33		0.0163163	0.8732					0.0041	0.544747	0.0384067	30		0.0163163	0.874898					0.00205	0.397242	0.038371	37		0.0163163
0.004125	0.520964	0.0475605	37		0.0164164	0.862751					0.004125	0.535376	0.039991	33		0.0164164	0.866755					0.004125	0.540294	0.0456367	33		0.0164164	0.873993					0.004125	0.546233	0.0385451	30		0.0164164	0.875674					0.002063	0.397655	0.0382326	37		0.0164164
0.00415	0.519633	0.0488513	37		0.0165165	0.863674					0.00415	0.538263	0.0399042	33		0.0165165	0.867598					0.00415	0.541384	0.0405175	33		0.0165165	0.874773					0.00415	0.549059	0.0395396	30		0.0165165	0.876437					0.002075	0.400115	0.0395794	37		0.0165165
0.004175	0.518079	0.0457046	37		0.0166166	0.864582					0.004175	0.537683	0.0425718	33		0.0166166	0.868427					0.004175	0.543921	0.0392193	33		0.0166166	0.875538					0.004175	0.550361	0.0371949	30		0.0166166	0.877186					0.002088	0.402947	0.0415982	37		0.0166166
0.0042	0.520348	0.0422734	37		0.0167167	0.865477					0.0042	0.535995	0.0438925	33		0.0167167	0.869243					0.0042	0.545126	0.0367517	33		0.0167167	0.876291					0.0042	0.551689	0.0347313	30		0.0167167	0.877922					0.0021	0.4046	0.0429362	37		0.0167167
0.004225	0.521439	0.042031	37		0.0168168	0.866357					0.004225	0.537465	0.0408869	33		0.0168168	0.870045					0.004225	0.545335	0.0367601	33		0.0168168	0.877031					0.004225	0.550799	0.0330579	30		0.0168168	0.878645					0.002113	0.405667	0.0422882	37		0.0168168
0.00425	0.521822	0.0410951	37		0.0169169	0.867223					0.00425	0.542009	0.04076	33		0.0169169	0.870834					0.00425	0.545144	0.039442	33		0.0169169	0.877757					0.00425	0.550892	0.0320751	30		0.0169169	0.879355					0.002125	0.405772	0.0413832	37		0.0169169
0.004275	0.522737	0.0394842	37		0.017017	0.868076					0.004275	0.540652	0.0428116	33		0.017017	0.87161					0.004275	0.547446	0.0409219	33		0.017017	0.878472					0.004275	0.553383	0.0346422	30		0.017017	0.880053					0.002138	0.405747	0.0412215	37		0.017017
0.0043	0.525202	0.036888	37		0.0171171	0.868916					0.0043	0.540109	0.0439112	33		0.0171171	0.872373					0.0043	0.549995	0.0418917	33		0.0171171	0.879173					0.0043	0.553045	0.0364732	30		0.0171171	0.880739					0.00215	0.4058	0.0409835	37		0.0171171
0.004325	0.527886	0.0382654	37		0.0172172	0.869742					0.004325	0.541909	0.0438113	33		0.0172172	0.873124					0.004325	0.550199	0.0438476	33		0.0172172	0.879863					0.004325	0.553571	0.0383593	30		0.0172172	0.881413					0.002163	0.406782	0.0401714	37		0.0172172
0.00435	0.532812	0.0408483	37		0.0173173	0.870556					0.00435	0.543807	0.0422017	33		0.0173173	0.873862					0.00435	0.551316	0.0425403	33		0.0173173	0.880541					0.00435	0.558185	0.037503	30		0.0173173	0.882075					0.002175	0.407374	0.041123	37		0.0173173
0.004375	0.535359	0.0436981	37		0.0174174	0.871357					0.004375	0.545938	0.0434195	33		0.0174174	0.874588					0.004375	0.553321	0.039026	33		0.0174174	0.881207					0.004375	0.561745	0.0381401	30		0.0174174	0.882725					0.002188	0.407299	0.0423891	37		0.0174174
0.0044	0.53718	0.0447038	37		0.0175175	0.872145					0.0044	0.549017	0.0457948	33		0.0175175	0.875302					0.0044	0.553612	0.0380204	33		0.0175175	0.881862					0.0044	0.563368	0.0377636	30		0.0175175	0.883364					0.0022	0.406633	0.0436548	37		0.0175175
0.004425	0.536592	0.0449689	37		0.0176176	0.872921					0.004425	0.551909	0.0463664	33		0.0176176	0.876004					0.004425	0.553783	0.0400553	33		0.0176176	0.882505					0.004425	0.565248	0.0342579	30		0.0176176	0.883992					0.002213	0.406151	0.0437273	37		0.0176176
0.00445	0.533789	0.0464025	37		0.0177177	0.873685					0.00445	0.552568	0.0418615	33		0.0177177	0.876695					0.00445	0.555359	0.0417875	33		0.0177177	0.883137					0.00445	0.565544	0.0354201	30		0.0177177	0.884609					0.002225	0.406269	0.0422071	37		0.0177177
0.004475	0.53423	0.0470341	37		0.0178178	0.874437					0.004475	0.553163	0.0387964	33		0.0178178	0.877374					0.004475	0.558002	0.0404366	33		0.0178178	0.883758					0.004475	0.564467	0.033973	30		0.0178178	0.885215					0.002238	0.407661	0.0406543	37		0.0178178
0.0045	0.540878	0.0461932	37		0.0179179	0.875177					0.0045	0.552983	0.0398	33		0.0179179	0.878042					0.0045	0.560112	0.0380896	33		0.0179179	0.884369					0.0045	0.564503	0.0296161	30		0.0179179	0.88581					0.00225	0.408817	0.0396024	37		0.0179179
0.004525	0.544144	0.0445618	37		0.018018	0.875906					0.004525	0.551353	0.0409288	33		0.018018	0.878699					0.004525	0.55917	0.0365453	33		0.018018	0.884969					0.004525	0.563642	0.0287296	30		0.018018	0.886395					0.002263	0.41069	0.0396915	37		0.018018
0.00455	0.546441	0.0425153	37		0.0181181	0.876623					0.00455	0.554105	0.0393966	33		0.0181181	0.879346					0.00455	0.559739	0.0373918	33		0.0181181	0.885558					0.00455	0.564393	0.0274188	30		0.0181181	0.88697					0.002275	0.412453	0.039899	37		0.0181181
0.004575	0.549524	0.0407219	37		0.0182182	0.877329					0.004575	0.555275	0.0386996	33		0.0182182	0.879981					0.004575	0.563712	0.0385426	33		0.0182182	0.886138					0.004575	0.566539	0.0264882	30		0.0182182	0.887534					0.002288	0.415114	0.0400596	37		0.0182182
0.0046	0.551342	0.0391498	37		0.0183183	0.878024					0.0046	0.556947	0.0372189	33		0.0183183	0.880606					0.0046	0.56788	0.0385604	33		0.0183183	0.886707					0.0046	0.568995	0.0276881	30		0.0183183	0.888089					0.0023	0.418466	0.0395986	37		0.0183183
0.004625	0.5535	0.0375902	37		0.0184184	0.878708					0.004625	0.558876	0.0374683	33		0.0184184	0.881221					0.004625	0.571	0.0377065	33		0.0184184	0.887267					0.004625	0.569868	0.0270302	30		0.0184184	0.888634					0.002313	0.421249	0.039189	37		0.0184184
0.00465	0.554783	0.0363019	37		0.0185185	0.879382					0.00465	0.561556	0.0393981	33		0.0185185	0.881826					0.00465	0.575376	0.0379832	33		0.0185185	0.887817					0.00465	0.571976	0.0276363	30		0.0185185	0.889169					0.002325	0.423367	0.0400246	37		0.0185185
0.004675	0.558393	0.0372881	37		0.0186186	0.880044					0.004675	0.563862	0.0374774	33		0.0186186	0.88242					0.004675	0.581735	0.0378245	33		0.0186186	0.888357					0.004675	0.57328	0.032431	30		0.0186186	0.889695					0.002338	0.424882	0.0415212	37		0.0186186
0.0047	0.561882	0.035436	37		0.0187187	0.880697					0.0047	0.564576	0.0356072	33		0.0187187	0.883005					0.0047	0.587131	0.0347354	33		0.0187187	0.888888					0.0047	0.57366	0.0348933	30		0.0187187	0.890212					0.00235	0.425701	0.0427433	37		0.0187187
0.004725	0.563757	0.0326502	37		0.0188188	0.881339					0.004725	0.56768	0.0365999	33		0.0188188	0.88358					0.004725	0.589822	0.031619	33		0.0188188	0.88941					0.004725	0.575059	0.0362421	30		0.0188188	0.89072					0.002363	0.42695	0.0442569	37		0.0188188
0.00475	0.561209	0.0345012	37		0.0189189	0.881972					0.00475	0.570741	0.0393564	33		0.0189189	0.884146					0.00475	0.588279	0.0303169	33		0.0189189	0.889922					0.00475	0.579068	0.0361658	30		0.0189189	0.891219					0.002375	0.428745	0.0452917	37		0.0189189
0.004775	0.559077	0.0400697	37		0.019019	0.882594					0.004775	0.571188	0.0413733	33		0.019019	0.884702					0.004775	0.584736	0.0314569	33		0.019019	0.890426					0.004775	0.583112	0.0373364	30		0.019019	0.891709					0.002388	0.430489	0.0453839	37		0.019019
0.0048	0.561555	0.0424574	37		0.0191191	0.883207					0.0048	0.569878	0.0394772	33		0.0191191	0.885249					0.0048	0.583268	0.0357881	33		0.0191191	0.890922					0.0048	0.588681	0.0368358	30		0.0191191	0.892191					0.0024	0.431621	0.0454143	37		0.0191191
0.004825	0.564464	0.0415605	37		0.0192192	0.88381					0.004825	0.571207	0.0371077	33		0.0192192	0.885788					0.004825	0.584395	0.0398772	33		0.0192192	0.891408					0.004825	0.591636	0.037755	30		0.0192192	0.892664					0.002413	0.432209	0.044756	37		0.0192192
0.00485	0.568474	0.0377349	37		0.0193193	0.884404					0.00485	0.576282	0.0335195	33		0.0193193	0.886317					0.00485	0.585235	0.042904	33		0.0193193	0.891887					0.00485	0.592715	0.0377168	30		0.0193193	0.893128					0.002425	0.43241	0.0444884	37		0.0193193
0.004875	0.567764	0.0383389	37		0.0194194	0.884988					0.004875	0.581704	0.0330361	33		0.0194194	0.886837					0.004875	0.584145	0.0434434	33		0.0194194	0.892357					0.004875	0.589854	0.0350728	30		0.0194194	0.893585					0.002438	0.433319	0.0437277	37		0.0194194
0.0049	0.565982	0.0419833	37		0.0195195	0.885563					0.0049	0.582852	0.0337591	33		0.0195195	0.887349					0.0049	0.586224	0.041578	33		0.0195195	0.892818					0.0049	0.58812	0.0300902	30		0.0195195	0.894034					0.00245	0.433652	0.0424287	37		0.0195195
0.004925	0.56535	0.0429297	37		0.0196196	0.88613					0.004925	0.58033	0.0341839	33		0.0196196	0.887853					0.004925	0.589893	0.040103	33		0.0196196	0.893272					0.004925	0.59094	0.0279238	30		0.0196196	0.894475					0.002463	0.43306	0.0418817	37		0.0196196
0.00495	0.563765	0.0419073	37		0.0197197	0.886687					0.00495	0.581869	0.0327143	33		0.0197197	0.888348					0.00495	0.594476	0.0388114	33		0.0197197	0.893718					0.00495	0.592273	0.0295031	30		0.0197197	0.894908					0.002475	0.432509	0.0425434	37		0.0197197
0.004975	0.562486	0.0416634	37		0.0198198	0.887236					0.004975	0.58413	0.034676	33		0.0198198	0.888835					0.004975	0.597972	0.0363281	33		0.0198198	0.894157					0.004975	0.591053	0.0349035	30		0.0198198	0.895333					0.002488	0.432597	0.04265	37		0.0198198
0.005	0.564311	0.0413503	37		0.0199199	0.887776					0.005	0.58533	0.0371169	33		0.0199199	0.889314					0.005	0.599194	0.035092	33		0.0199199	0.894587					0.005	0.588861	0.0396778	30		0.0199199	0.895751					0.0025	0.432829	0.0426563	37		0.0199199
0.005025	0.569697	0.0388172	37		0.02002	0.888308					0.005025	0.5855	0.0374223	33		0.02002	0.889785					0.005025	0.599074	0.0352776	33		0.02002	0.895011					0.005025	0.589063	0.0395848	30		0.02002	0.896162					0.002513	0.434088	0.0406953	37		0.02002
0.00505	0.575889	0.0371997	37		0.0201201	0.888831					0.00505	0.586846	0.0380377	33		0.0201201	0.890248					0.00505	0.599331	0.0379494	33		0.0201201	0.895427					0.00505	0.590064	0.0408496	30		0.0201201	0.896566					0.002525	0.435923	0.0399997	37		0.0201201
0.005075	0.580736	0.0363508	37		0.0202202	0.889346					0.005075	0.586456	0.0379387	33		0.0202202	0.890704					0.005075	0.600595	0.0376392	33		0.0202202	0.895835					0.005075	0.593205	0.0400164	30		0.0202202	0.896962					0.002538	0.437715	0.0390312	37		0.0202202
0.0051	0.582425	0.0342995	37		0.0203203	0.889853					0.0051	0.587544	0.0378888	33		0.0203203	0.891152					0.0051	0.602755	0.0332011	33		0.0203203	0.896237					0.0051	0.597614	0.0342526	30		0.0203203	0.897352					0.00255	0.438276	0.0374609	37		0.0203203
0.005125	0.582559	0.0351024	37		0.0204204	0.890353					0.005125	0.590762	0.0381844	33		0.0204204	0.891593					0.005125	0.602454	0.0308347	33		0.0204204	0.896632					0.005125	0.600208	0.0331615	30		0.0204204	0.897734					0.002563	0.439552	0.0374735	37		0.0204204
0.00515	0.582113	0.0358681	37		0.0205205	0.890844					0.00515	0.591711	0.0384489	33		0.0205205	0.892026					0.00515	0.604349	0.0327181	33		0.0205205	0.89702					0.00515	0.603329	0.0358484	30		0.0205205	0.89811					0.002575	0.442433	0.0374901	37		0.0205205
0.005175	0.580646	0.0370008	37		0.0206206	0.891328					0.005175	0.593627	0.040276	33		0.0206206	0.892453					0.005175	0.603475	0.0350312	33		0.0206206	0.897401					0.005175	0.605917	0.0379657	30		0.0206206	0.89848					0.002588	0.445113	0.0377961	37		0.0206206
0.0052	0.578849	0.0385619	37		0.0207207	0.891804					0.0052	0.595741	0.0448644	33		0.0207207	0.892872					0.0052	0.603263	0.0351325	33		0.0207207	0.897776					0.0052	0.60983	0.0368958	30		0.0207207	0.898843					0.0026	0.446545	0.0387052	37		0.0207207
0.005225	0.579259	0.0382691	37		0.0208208	0.892273					0.005225	0.595224	0.0484273	33		0.0208208	0.893284					0.005225	0.602106	0.0320549	33		0.0208208	0.898144					0.005225	0.611658	0.0352909	30		0.0208208	0.899199					0.002613	0.447676	0.0408242	37		0.0208208
0.00525	0.580369	0.0359136	37		0.0209209	0.892734					0.00525	0.590962	0.0486917	33		0.0209209	0.89369					0.00525	0.601881	0.0296575	33		0.0209209	0.898506					0.00525	0.612156	0.0318048	30		0.0209209	0.89955					0.002625	0.449636	0.0415557	37		0.0209209
0.005275	0.583214	0.0348973	37		0.021021	0.893188					0.005275	0.586934	0.047613	33		0.021021	0.894089					0.005275	0.60674	0.0289739	33		0.021021	0.898861					0.005275	0.615055	0.0284969	30		0.021021	0.899894					0.002638	0.451573	0.0414127	37		0.021021
0.0053	0.58703	0.0349083	37		0.0211211	0.893636					0.0053	0.587597	0.0456661	33		0.0211211	0.894481					0.0053	0.608608	0.0284349	33		0.0211211	0.899211					0.0053	0.615337	0.0302676	30		0.0211211	0.900232					0.00265	0.45259	0.0412226	37		0.0211211
0.005325	0.5907	0.0335234	37		0.0212212	0.894076					0.005325	0.591045	0.0433146	33		0.0212212	0.894867					0.005325	0.607024	0.0301283	33		0.0212212	0.899554					0.005325	0.615456	0.0315127	30		0.0212212	0.900564					0.002663	0.454061	0.0402245	37		0.0212212
0.00535	0.592803	0.0340183	37		0.0213213	0.894509					0.00535	0.596138	0.0421961	33		0.0213213	0.895246					0.00535	0.609996	0.0333466	33		0.0213213	0.899892					0.00535	0.616543	0.0306238	30		0.0213213	0.900891					0.002675	0.456958	0.0389823	37		0.0213213
0.005375	0.593839	0.0331072	37		0.0214214	0.894935					0.005375	0.598506	0.0427333	33		0.0214214	0.89562					0.005375	0.613725	0.0371195	33		0.0214214	0.900223					0.005375	0.61759	0.0272593	30		0.0214214	0.901211					0.002688	0.458606	0.0383746	37		0.0214214
0.0054	0.592603	0.0349871	37		0.0215215	0.895355					0.0054	0.598192	0.0419595	33		0.0215215	0.895987					0.0054	0.61747	0.0371753	33		0.0215215	0.900549					0.0054	0.620018	0.0252349	30		0.0215215	0.901526					0.0027	0.459908	0.0386761	37		0.0215215
0.005425	0.59121	0.0357049	37		0.0216216	0.895769					0.005425	0.602609	0.039975	33		0.0216216	0.896348					0.005425	0.62243	0.0374865	33		0.0216216	0.900869					0.005425	0.62155	0.0291385	30		0.0216216	0.901836					0.002713	0.461326	0.0408913	37		0.0216216
0.00545	0.594978	0.0343336	37		0.0217217	0.896175					0.00545	0.607509	0.0412894	33		0.0217217	0.896703					0.00545	0.62643	0.0370208	33		0.0217217	0.901184					0.00545	0.62016	0.0312063	30		0.0217217	0.90214					0.002725	0.462352	0.0433343	37		0.0217217
0.005475	0.598445	0.0338611	37		0.0218218	0.896576					0.005475	0.610203	0.0405296	33		0.0218218	0.897052					0.005475	0.627498	0.0360513	33		0.0218218	0.901493					0.005475	0.623174	0.0318821	30		0.0218218	0.902439					0.002738	0.463519	0.0449764	37		0.0218218
0.0055	0.602855	0.0331887	37		0.0219219	0.89697					0.0055	0.607488	0.0376705	33		0.0219219	0.897395					0.0055	0.626207	0.0381363	33		0.0219219	0.901797					0.0055	0.631266	0.0349811	30		0.0219219	0.902732					0.00275	0.463197	0.0458594	37		0.0219219
0.005525	0.606554	0.033001	37		0.022022	0.897358					0.005525	0.606858	0.0347327	33		0.022022	0.897733					0.005525	0.627527	0.0369284	33		0.022022	0.902096					0.005525	0.63455	0.0343232	30		0.022022	0.903021					0.002763	0.461959	0.045749	37		0.022022
0.00555	0.60703	0.0355827	37		0.0221221	0.89774					0.00555	0.611424	0.0369521	33		0.0221221	0.898065					0.00555	0.629306	0.0365025	33		0.0221221	0.902389					0.00555	0.635349	0.0318606	30		0.0221221	0.903304					0.002775	0.460574	0.0449078	37		0.0221221
0.005575	0.605803	0.0387151	37		0.0222222	0.898116					0.005575	0.617283	0.0402907	33		0.0222222	0.898392					0.005575	0.630027	0.0373901	33		0.0222222	0.902678					0.005575	0.630581	0.032158	30		0.0222222	0.903583					0.002788	0.459529	0.043818	37		0.0222222
0.0056	0.604897	0.0418035	37		0.0223223	0.898486					0.0056	0.617491	0.0413341	33		0.0223223	0.898713					0.0056	0.627045	0.0398623	33		0.0223223	0.902961					0.0056	0.626458	0.0305626	30		0.0223223	0.903856					0.0028	0.45986	0.0438091	37		0.0223223
0.005625	0.605439	0.0398771	37		0.0224224	0.89885					0.005625	0.613869	0.0392981	33		0.0224224	0.899029					0.005625	0.625734	0.0401064	33		0.0224224	0.90324					0.005625	0.627935	0.0310076	30		0.0224224	0.904125					0.002813	0.460629	0.0428128	37		0.0224224
0.00565	0.605155	0.0365462	37		0.0225225	0.899209					0.00565	0.610341	0.0384663	33		0.0225225	0.89934					0.00565	0.63116	0.0386318	33		0.0225225	0.903513					0.00565	0.627169	0.0320694	30		0.0225225	0.904389					0.002825	0.461622	0.0427252	37		0.0225225
0.005675	0.603195	0.0343696	37		0.0226226	0.899562					0.005675	0.611056	0.0393668	33		0.0226226	0.899646					0.005675	0.634694	0.0361022	33		0.0226226	0.903782					0.005675	0.624395	0.0341928	30		0.0226226	0.904648					0.002838	0.462301	0.042784	37		0.0226226
0.0057	0.604922	0.032883	37		0.0227227	0.899909					0.0057	0.613464	0.0406834	33		0.0227227	0.899946					0.0057	0.635558	0.0355957	33		0.0227227	0.904047					0.0057	0.626066	0.0356843	30		0.0227227	0.904903					0.00285	0.463458	0.0419515	37		0.0227227
0.005725	0.608559	0.0338281	37		0.0228228	0.900252					0.005725	0.614569	0.0430447	33		0.0228228	0.900242					0.005725	0.635388	0.03628	33		0.0228228	0.904307					0.005725	0.626717	0.037298	30		0.0228228	0.905154					0.002863	0.465012	0.0402948	37		0.0228228
0.00575	0.612403	0.0326215	37		0.0229229	0.900588					0.00575	0.616295	0.0458172	33		0.0229229	0.900533					0.00575	0.6351	0.0360535	33		0.0229229	0.904562					0.00575	0.628894	0.0368457	30		0.0229229	0.9054					0.002875	0.465086	0.0408535	37		0.0229229
0.005775	0.614933	0.0320639	37		0.023023	0.90092					0.005775	0.617681	0.046837	33		0.023023	0.900819					0.005775	0.636949	0.0354724	33		0.023023	0.904813					0.005775	0.634063	0.0366923	30		0.023023	0.905641					0.002888	0.464926	0.0420126	37		0.023023
0.0058	0.614982	0.0324177	37		0.0231231	0.901246					0.0058	0.617629	0.0427074	33		0.0231231	0.9011					0.0058	0.637768	0.0350254	33		0.0231231	0.905059					0.0058	0.640176	0.0378451	30		0.0231231	0.905879					0.0029	0.465263	0.0427837	37		0.0231231
0.005825	0.616158	0.033749	37		0.0232232	0.901567					0.005825	0.616105	0.0403929	33		0.0232232	0.901377					0.005825	0.635972	0.0341459	33		0.0232232	0.905301					0.005825	0.644756	0.0357056	30		0.0232232	0.906112					0.002913	0.466097	0.0420881	37		0.0232232
0.00585	0.620223	0.0339047	37		0.0233233	0.901883					0.00585	0.61851	0.039064	33		0.0233233	0.901649					0.00585	0.635913	0.0342989	33		0.0233233	0.90554					0.00585	0.649168	0.0332605	30		0.0233233	0.906341					0.002925	0.467081	0.0410217	37		0.0233233
0.005875	0.621948	0.0333172	37		0.0234234	0.902195					0.005875	0.622962	0.0405049	33		0.0234234	0.901916					0.005875	0.636879	0.0362077	33		0.0234234	0.905774					0.005875	0.652312	0.033375	30		0.0234234	0.906566					0.002938	0.46786	0.0397983	37		0.0234234
0.0059	0.62202	0.0346892	37		0.0235235	0.902501					0.0059	0.62504	0.0410983	33		0.0235235	0.902179					0.0059	0.6376	0.0377882	33		0.0235235	0.906003					0.0059	0.65526	0.0314727	30		0.0235235	0.906788					0.00295	0.469141	0.0396625	37		0.0235235
0.005925	0.622005	0.0355298	37		0.0236236	0.902803					0.005925	0.625791	0.0422879	33		0.0236236	0.902438					0.005925	0.637727	0.0379168	33		0.0236236	0.906229					0.005925	0.655564	0.0297881	30		0.0236236	0.907005					0.002963	0.471316	0.0402472	37		0.0236236
0.00595	0.619672	0.0364811	37		0.0237237	0.903099					0.00595	0.627941	0.0397834	33		0.0237237	0.902693					0.00595	0.640888	0.037444	33		0.0237237	0.906451					0.00595	0.655554	0.0285209	30		0.0237237	0.907219					0.002975	0.472949	0.0398449	37		0.0237237
0.005975	0.617669	0.0360078	37		0.0238238	0.903392					0.005975	0.62863	0.0379229	33		0.0238238	0.902943					0.005975	0.640674	0.03442	33		0.0238238	0.90667					0.005975	0.656311	0.0300579	30		0.0238238	0.907429					0.002988	0.475091	0.0384024	37		0.0238238
0.006	0.616702	0.0363941	37		0.0239239	0.903679					0.006	0.628778	0.0393872	33		0.0239239	0.903189					0.006	0.636678	0.0320125	33		0.0239239	0.906884					0.006	0.654158	0.0305674	30		0.0239239	0.907635					0.003	0.476849	0.0372345	37		0.0239239
0.006025	0.617818	0.0346015	37		0.024024	0.903962					0.006025	0.630425	0.0438241	33		0.024024	0.903432					0.006025	0.637476	0.0335574	33		0.024024	0.907095					0.006025	0.653458	0.030447	30		0.024024	0.907837					0.003013	0.477535	0.0378161	37		0.024024
0.00605	0.618212	0.0314402	37		0.0241241	0.904241					0.00605	0.633921	0.0442893	33		0.0241241	0.90367					0.00605	0.640668	0.0347613	33		0.0241241	0.907302					0.00605	0.655701	0.0277797	30		0.0241241	0.908036					0.003025	0.478483	0.0388695	37		0.0241241
0.006075	0.624003	0.030927	37		0.0242242	0.904516					0.006075	0.634732	0.0435606	33		0.0242242	0.903904					0.006075	0.644558	0.0356279	33		0.0242242	0.907505					0.006075	0.660128	0.0263781	30		0.0242242	0.908232					0.003038	0.479043	0.0390768	37		0.0242242
0.0061	0.631211	0.035164	37		0.0243243	0.904786					0.0061	0.635362	0.0427111	33		0.0243243	0.904134					0.0061	0.647609	0.0348078	33		0.0243243	0.907705					0.0061	0.664882	0.0287606	30		0.0243243	0.908424					0.00305	0.48048	0.0380685	37		0.0243243
0.006125	0.634185	0.0377099	37		0.0244244	0.905052					0.006125	0.63831	0.0405592	33		0.0244244	0.904361					0.006125	0.650847	0.0324263	33		0.0244244	0.907902					0.006125	0.664647	0.029866	30		0.0244244	0.908613					0.003063	0.483241	0.0376848	37		0.0244244
0.00615	0.636052	0.0406658	37		0.0245245	0.905313					0.00615	0.641688	0.0373848	33		0.0245245	0.904584					0.00615	0.652278	0.0342084	33		0.0245245	0.908095					0.00615	0.663278	0.030962	30		0.0245245	0.908798					0.003075	0.485428	0.0382208	37		0.0245245
0.006175	0.638971	0.0388995	37		0.0246246	0.905571					0.006175	0.64282	0.035329	33		0.0246246	0.904803					0.006175	0.652848	0.0365443	33		0.0246246	0.908285					0.006175	0.66204	0.0317413	30		0.0246246	0.90898					0.003088	0.486183	0.0384184	37		0.0246246
0.0062	0.640951	0.0356494	37		0.0247247	0.905824					0.0062	0.644605	0.0353079	33		0.0247247	0.905018					0.0062	0.655185	0.0353165	33		0.0247247	0.908471					0.0062	0.662161	0.0311039	30		0.0247247	0.909159					0.0031	0.488361	0.0393958	37		0.0247247
0.006225	0.641101	0.0329774	37		0.0248248	0.906074					0.006225	0.647878	0.0353486	33		0.0248248	0.90523					0.006225	0.656148	0.0356504	33		0.0248248	0.908655					0.006225	0.656537	0.0300757	30		0.0248248	0.909335					0.003113	0.490479	0.0406042	37		0.0248248
0.00625	0.638488	0.0335604	37		0.0249249	0.90632					0.00625	0.646617	0.0358614	33		0.0249249	0.905439					0.00625	0.657471	0.0368863	33		0.0249249	0.908835					0.00625	0.655122	0.0284944	30		0.0249249	0.909508					0.003125	0.493946	0.0401416	37		0.0249249
0.006275	0.635325	0.0338876	37		0.025025	0.906562					0.006275	0.643021	0.0362011	33		0.025025	0.905644					0.006275	0.657397	0.0354045	33		0.025025	0.909012					0.006275	0.657772	0.0289496	30		0.025025	0.909677					0.003138	0.496808	0.0393822	37		0.025025
0.0063	0.634454	0.0345639	37		0.0251251	0.9068					0.0063	0.642076	0.0364299	33		0.0251251	0.905846					0.0063	0.657048	0.0370821	33		0.0251251	0.909186					0.0063	0.659731	0.031361	30		0.0251251	0.909844					0.00315	0.497821	0.0398561	37		0.0251251
0.006325	0.635707	0.0320771	37		0.0252252	0.907034					0.006325	0.641334	0.0388642	33		0.0252252	0.906044					0.006325	0.661677	0.0416643	33		0.0252252	0.909357					0.006325	0.662365	0.0319573	30		0.0252252	0.910008					0.003163	0.497662	0.040853	37		0.0252252
0.00635	0.636275	0.0309194	37		0.0253253	0.907265					0.00635	0.641171	0.0400402	33		0.0253253	0.906239					0.00635	0.666295	0.04261	33		0.0253253	0.909525					0.00635	0.66606	0.0306664	30		0.0253253	0.910169					0.003175	0.496874	0.0433824	37		0.0253253
0.006375	0.639331	0.0312721	37		0.0254254	0.907492					0.006375	0.643163	0.0424406	33		0.0254254	0.906431					0.006375	0.668382	0.0432219	33		0.0254254	0.90969					0.006375	0.668723	0.0331636	30		0.0254254	0.910327					0.003188	0.496262	0.0463588	37		0.0254254
0.0064	0.645073	0.0307987	37		0.0255255	0.907716					0.0064	0.648122	0.0442989	33		0.0255255	0.90662					0.0064	0.669097	0.0422982	33		0.0255255	0.909852					0.0064	0.670266	0.0354945	30		0.0255255	0.910482					0.0032	0.496129	0.0488718	37		0.0255255
0.006425	0.647253	0.0312774	37		0.0256256	0.907936					0.006425	0.654643	0.0412444	33		0.0256256	0.906805					0.006425	0.671297	0.0406266	33		0.0256256	0.910011					0.006425	0.671442	0.0345432	30		0.0256256	0.910635					0.003213	0.49753	0.049487	37		0.0256256
0.00645	0.646251	0.0313455	37		0.0257257	0.908152					0.00645	0.658004	0.0376869	33		0.0257257	0.906988					0.00645	0.67154	0.0368558	33		0.0257257	0.910168					0.00645	0.674695	0.0320916	30		0.0257257	0.910785					0.003225	0.499398	0.0497495	37		0.0257257
0.006475	0.645968	0.0286724	37		0.0258258	0.908366					0.006475	0.655263	0.0352103	33		0.0258258	0.907167					0.006475	0.672133	0.0334855	33		0.0258258	0.910322					0.006475	0.674757	0.0325343	30		0.0258258	0.910932					0.003238	0.499138	0.0489446	37		0.0258258
0.0065	0.648145	0.0305553	37		0.0259259	0.908575					0.0065	0.653969	0.0362424	33		0.0259259	0.907344					0.0065	0.672001	0.0345794	33		0.0259259	0.910473					0.0065	0.674758	0.0375485	30		0.0259259	0.911077					0.00325	0.498422	0.0481458	37		0.0259259
0.006525	0.651424	0.0303888	37		0.026026	0.908782					0.006525	0.652394	0.0363041	33		0.026026	0.907517					0.006525	0.671612	0.0348881	33		0.026026	0.910622					0.006525	0.676178	0.0400283	30		0.026026	0.911219					0.003263	0.497932	0.0466349	37		0.026026
0.00655	0.652692	0.031935	37		0.0261261	0.908985					0.00655	0.649008	0.0376439	33		0.0261261	0.907688					0.00655	0.66838	0.0360138	33		0.0261261	0.910768					0.00655	0.673931	0.0378768	30		0.0261261	0.911359					0.003275	0.498755	0.0449256	37		0.0261261
0.006575	0.649507	0.035303	37		0.0262262	0.909186					0.006575	0.646719	0.0396101	33		0.0262262	0.907856					0.006575	0.66661	0.0361983	33		0.0262262	0.910912					0.006575	0.6719	0.0335877	30		0.0262262	0.911496					0.003288	0.500886	0.0427626	37		0.0262262
0.0066	0.64601	0.0377044	37		0.0263263	0.909383					0.0066	0.647494	0.0409143	33		0.0263263	0.908021					0.0066	0.664141	0.0370741	33		0.0263263	0.911053					0.0066	0.669695	0.0323447	30		0.0263263	0.911631					0.0033	0.502877	0.0410427	37		0.0263263
0.006625	0.645211	0.0396351	37		0.0264264	0.909577					0.006625	0.653716	0.0408278	33		0.0264264	0.908184					0.006625	0.661549	0.0379121	33		0.0264264	0.911191					0.006625	0.67096	0.0336758	30		0.0264264	0.911764					0.003313	0.504348	0.0403064	37		0.0264264
0.00665	0.647309	0.0425442	37		0.0265265	0.909768					0.00665	0.659766	0.0383363	33		0.0265265	0.908343					0.00665	0.664702	0.0388885	33		0.0265265	0.911328					0.00665	0.676051	0.0343876	30		0.0265265	0.911894					0.003325	0.504637	0.039368	37		0.0265265
0.006675	0.650307	0.0408681	37		0.0266266	0.909956					0.006675	0.662213	0.0351268	33		0.0266266	0.9085					0.006675	0.669329	0.0376562	33		0.0266266	0.911462					0.006675	0.683128	0.0334719	30		0.0266266	0.912022					0.003338	0.50589	0.0386162	37		0.0266266
0.0067	0.651817	0.0382675	37		0.0267267	0.910141					0.0067	0.664076	0.0334537	33		0.0267267	0.908655					0.0067	0.672119	0.0357277	33		0.0267267	0.911593					0.0067	0.687513	0.0346789	30		0.0267267	0.912148					0.00335	0.508032	0.0395703	37		0.0267267
0.006725	0.65175	0.0368989	37		0.0268268	0.910323					0.006725	0.663355	0.0369309	33		0.0268268	0.908807					0.006725	0.67438	0.0345478	33		0.0268268	0.911723					0.006725	0.690504	0.0384197	30		0.0268268	0.912271					0.003363	0.51115	0.0419255	37		0.0268268
0.00675	0.653649	0.0384657	37		0.0269269	0.910502					0.00675	0.66305	0.0395087	33		0.0269269	0.908956					0.00675	0.678646	0.036051	33		0.0269269	0.91185					0.00675	0.690441	0.0396283	30		0.0269269	0.912392					0.003375	0.515172	0.0432252	37		0.0269269
0.006775	0.657135	0.0401755	37		0.027027	0.910679					0.006775	0.662783	0.0396063	33		0.027027	0.909103					0.006775	0.68362	0.0386602	33		0.027027	0.911974					0.006775	0.69014	0.0367601	30		0.027027	0.912512					0.003388	0.518454	0.0439957	37		0.027027
0.0068	0.661258	0.0359609	37		0.0271271	0.910853					0.0068	0.663567	0.0387326	33		0.0271271	0.909248					0.0068	0.685106	0.0419888	33		0.0271271	0.912097					0.0068	0.688502	0.0294655	30		0.0271271	0.912629					0.0034	0.520321	0.0454434	37		0.0271271
0.006825	0.661321	0.0322146	37		0.0272272	0.911024					0.006825	0.667713	0.0384084	33		0.0272272	0.90939					0.006825	0.6831	0.0411154	33		0.0272272	0.912218					0.006825	0.686735	0.024568	30		0.0272272	0.912744					0.003413	0.521494	0.0472682	37		0.0272272
0.00685	0.660142	0.034055	37		0.0273273	0.911192					0.00685	0.672689	0.0372066	33		0.0273273	0.90953					0.00685	0.680346	0.0364449	33		0.0273273	0.912336					0.00685	0.688063	0.0252873	30		0.0273273	0.912857					0.003425	0.523938	0.048043	37		0.0273273
0.006875	0.661393	0.0365079	37		0.0274274	0.911358					0.006875	0.675003	0.0370904	33		0.0274274	0.909668					0.006875	0.683656	0.033991	33		0.0274274	0.912453					0.006875	0.689549	0.0286025	30		0.0274274	0.912968					0.003438	0.526141	0.0488222	37		0.0274274
0.0069	0.662877	0.0362911	37		0.0275275	0.911521					0.0069	0.677417	0.0366129	33		0.0275275	0.909803					0.0069	0.687654	0.0332117	33		0.0275275	0.912567					0.0069	0.689435	0.0324511	30		0.0275275	0.913077					0.00345	0.52672	0.0490055	37		0.0275275
0.006925	0.663723	0.0325856	37		0.0276276	0.911682					0.006925	0.678853	0.0356663	33		0.0276276	0.909936					0.006925	0.687672	0.0363986	33		0.0276276	0.91268					0.006925	0.690351	0.0312567	30		0.0276276	0.913184					0.003463	0.525122	0.047782	37		0.0276276
0.00695	0.665037	0.0294356	37		0.0277277	0.91184					0.00695	0.678004	0.0386926	33		0.0277277	0.910067					0.00695	0.686555	0.0384621	33		0.0277277	0.91279					0.00695	0.691381	0.030719	30		0.0277277	0.913289					0.003475	0.524025	0.046082	37		0.0277277
0.006975	0.663765	0.0306794	37		0.0278278	0.911995					0.006975	0.676921	0.0388713	33		0.0278278	0.910196					0.006975	0.688482	0.0370751	33		0.0278278	0.912899					0.006975	0.691	0.0330584	30		0.0278278	0.913393					0.003488	0.523158	0.0453233	37		0.0278278
0.007	0.661797	0.0318384	37		0.0279279	0.912148					0.007	0.674776	0.0382514	33		0.0279279	0.910322					0.007	0.689737	0.0369226	33		0.0279279	0.913006					0.007	0.69124	0.0331168	30		0.0279279	0.913495					0.0035	0.522599	0.0443984	37		0.0279279
0.007025	0.661432	0.0315006	37		0.028028	0.912299					0.007025	0.674052	0.0364173	33		0.028028	0.910447					0.007025	0.689737	0.0345267	33		0.028028	0.913111					0.007025	0.69257	0.032846	30		0.028028	0.913594					0.003513	0.521747	0.0435682	37		0.028028
0.00705	0.66533	0.0307538	37		0.0281281	0.912448					0.00705	0.673376	0.0381473	33		0.0281281	0.910569					0.00705	0.686793	0.034388	33		0.0281281	0.913214					0.00705	0.692583	0.0319334	30		0.0281281	0.913693					0.003525	0.520933	0.0432175	37		0.0281281
0.007075	0.666449	0.0312513	37		0.0282282	0.912594					0.007075	0.674034	0.0398155	33		0.0282282	0.910689					0.007075	0.684864	0.03318	33		0.0282282	0.913315					0.007075	0.695243	0.0314354	30		0.0282282	0.913789					0.003538	0.520393	0.0436497	37		0.0282282
0.0071	0.664969	0.0319307	37		0.0283283	0.912738					0.0071	0.675867	0.0388648	33		0.0283283	0.910808					0.0071	0.687363	0.0299544	33		0.0283283	0.913415					0.0071	0.698203	0.0344852	30		0.0283283	0.913884					0.00355	0.519945	0.0441044	37		0.0283283
0.007125	0.664722	0.0278166	37		0.0284284	0.912879					0.007125	0.676215	0.036579	33		0.0284284	0.910924					0.007125	0.691256	0.0275417	33		0.0284284	0.913512					0.007125	0.696364	0.0314178	30		0.0284284	0.913977					0.003563	0.521511	0.0436621	37		0.0284284
0.00715	0.665007	0.0297384	37		0.0285285	0.913019					0.00715	0.678617	0.0372655	33		0.0285285	0.911039					0.00715	0.692305	0.026933	33		0.0285285	0.913609					0.00715	0.69748	0.0320225	30		0.0285285	0.914068					0.003575	0.522059	0.0437456	37		0.0285285
0.007175	0.664978	0.0346858	37		0.0286286	0.913156					0.007175	0.68203	0.0367555	33		0.0286286	0.911151					0.007175	0.69216	0.028031	33		0.0286286	0.913703					0.007175	0.699241	0.0354635	30		0.0286286	0.914158					0.003588	0.521365	0.0441243	37		0.0286286
0.0072	0.666907	0.0339578	37		0.0287287	0.913291					0.0072	0.686758	0.0347476	33		0.0287287	0.911262					0.0072	0.690526	0.0307699	33		0.0287287	0.913796					0.0072	0.69742	0.0369089	30		0.0287287	0.914246					0.0036	0.520935	0.0458579	37		0.0287287
0.007225	0.669038	0.0307585	37		0.0288288	0.913424					0.007225	0.68995	0.0344861	33		0.0288288	0.911371					0.007225	0.691869	0.0337707	33		0.0288288	0.913887					0.007225	0.698628	0.034849	30		0.0288288	0.914333					0.003613	0.521755	0.0485099	37		0.0288288
0.00725	0.672326	0.028831	37		0.0289289	0.913555					0.00725	0.6885	0.0328046	33		0.0289289	0.911478					0.00725	0.695489	0.0359851	33		0.0289289	0.913977					0.00725	0.701908	0.033787	30		0.0289289	0.914418					0.003625	0.523047	0.050418	37		0.0289289
0.007275	0.675361	0.0270819	37		0.029029	0.913683					0.007275	0.687165	0.0337015	33		0.029029	0.911584					0.007275	0.697105	0.0372644	33		0.029029	0.914065					0.007275	0.704627	0.0352269	30		0.029029	0.914502					0.003638	0.524235	0.0520693	37		0.029029
0.0073	0.675178	0.0279631	37		0.0291291	0.91381					0.0073	0.68564	0.0355604	33		0.0291291	0.911687					0.0073	0.696709	0.0386114	33		0.0291291	0.914151					0.0073	0.708133	0.0340656	30		0.0291291	0.914584					0.00365	0.525185	0.0533744	37		0.0291291
0.007325	0.674215	0.0295767	37		0.0292292	0.913935					0.007325	0.683687	0.0362965	33		0.0292292	0.911789					0.007325	0.696679	0.0368304	33		0.0292292	0.914237					0.007325	0.710508	0.0292923	30		0.0292292	0.914665					0.003663	0.525659	0.0532563	37		0.0292292
0.00735	0.675235	0.0327767	37		0.0293293	0.914058					0.00735	0.683536	0.0352788	33		0.0293293	0.91189					0.00735	0.696222	0.0319661	33		0.0293293	0.91432					0.00735	0.712766	0.0261114	30		0.0293293	0.914744					0.003675	0.526702	0.0527376	37		0.0293293
0.007375	0.675342	0.0351235	37		0.0294294	0.914179					0.007375	0.682818	0.0340058	33		0.0294294	0.911988					0.007375	0.69801	0.0284009	33		0.0294294	0.914402					0.007375	0.708913	0.0299842	30		0.0294294	0.914822					0.003688	0.528863	0.0504122	37		0.0294294
0.0074	0.677087	0.0356293	37		0.0295295	0.914298					0.0074	0.682425	0.0342014	33		0.0295295	0.912085					0.0074	0.701161	0.0303146	33		0.0295295	0.914483					0.0074	0.705954	0.034914	30		0.0295295	0.914899					0.0037	0.53103	0.0474303	37		0.0295295
0.007425	0.68239	0.0349807	37		0.0296296	0.914415					0.007425	0.68444	0.0359354	33		0.0296296	0.912181					0.007425	0.704612	0.0355885	33		0.0296296	0.914562					0.007425	0.708012	0.0388332	30		0.0296296	0.914974					0.003713	0.532169	0.045144	37		0.0296296
0.00745	0.686568	0.0342337	37		0.0297297	0.914531					0.00745	0.685345	0.0366702	33		0.0297297	0.912275					0.00745	0.7032	0.0398322	33		0.0297297	0.91464					0.00745	0.71441	0.0379862	30		0.0297297	0.915048					0.003725	0.533424	0.0445442	37		0.0297297
0.007475	0.687421	0.0315022	37		0.0298298	0.914644					0.007475	0.689735	0.0349164	33		0.0298298	0.912367					0.007475	0.701508	0.0439831	33		0.0298298	0.914717					0.007475	0.718177	0.0321793	30		0.0298298	0.915121					0.003738	0.534269	0.045293	37		0.0298298
0.0075	0.688201	0.0305472	37		0.0299299	0.914756					0.0075	0.692901	0.0367329	33		0.0299299	0.912458					0.0075	0.702461	0.0441532	33		0.0299299	0.914792					0.0075	0.717081	0.0287817	30		0.0299299	0.915192					0.00375	0.535619	0.0462202	37		0.0299299
0.007525	0.687852	0.0310635	37		0.03003	0.914866					0.007525	0.692269	0.0356593	33		0.03003	0.912547					0.007525	0.7044	0.0406772	33		0.03003	0.914866					0.007525	0.7151	0.0294732	30		0.03003	0.915262					0.003763	0.53762	0.046209	37		0.03003
0.00755	0.69134	0.0315464	37		0.0301301	0.914974					0.00755	0.693247	0.0359005	33		0.0301301	0.912635					0.00755	0.706914	0.04005	33		0.0301301	0.914939					0.00755	0.714358	0.031682	30		0.0301301	0.915331					0.003775	0.539609	0.0462429	37		0.0301301
0.007575	0.693022	0.0338541	37		0.0302302	0.915081					0.007575	0.696011	0.0373247	33		0.0302302	0.912721					0.007575	0.707742	0.0380166	33		0.0302302	0.915011					0.007575	0.717915	0.0345572	30		0.0302302	0.915399					0.003788	0.541294	0.0470126	37		0.0302302
0.0076	0.690724	0.0367293	37		0.0303303	0.915186					0.0076	0.696209	0.0357108	33		0.0303303	0.912806					0.0076	0.708681	0.0383956	33		0.0303303	0.915081					0.0076	0.720069	0.0370973	30		0.0303303	0.915465					0.0038	0.542861	0.0476853	37		0.0303303
0.007625	0.68919	0.037422	37		0.0304304	0.915289					0.007625	0.699356	0.0339616	33		0.0304304	0.912889					0.007625	0.709018	0.0372195	33		0.0304304	0.91515					0.007625	0.719531	0.0358159	30		0.0304304	0.915531					0.003813	0.541966	0.0485119	37		0.0304304
0.00765	0.688794	0.0366217	37		0.0305305	0.915391					0.00765	0.700948	0.0347128	33		0.0305305	0.912971					0.00765	0.70738	0.032963	33		0.0305305	0.915218					0.00765	0.717097	0.0344467	30		0.0305305	0.915595					0.003825	0.540319	0.0492114	37		0.0305305
0.007675	0.690709	0.0357332	37		0.0306306	0.915491					0.007675	0.701277	0.0384217	33		0.0306306	0.913052					0.007675	0.707877	0.0310477	33		0.0306306	0.915284					0.007675	0.715395	0.0341105	30		0.0306306	0.915658					0.003838	0.539887	0.0506412	37		0.0306306
0.0077	0.692961	0.0373664	37		0.0307307	0.91559					0.0077	0.700634	0.0374725	33		0.0307307	0.913132					0.0077	0.710338	0.0295672	33		0.0307307	0.91535					0.0077	0.713792	0.0369726	30		0.0307307	0.91572					0.00385	0.540233	0.0513958	37		0.0307307
0.007725	0.693421	0.0397619	37		0.0308308	0.915687					0.007725	0.698696	0.0348167	33		0.0308308	0.91321					0.007725	0.709704	0.0312214	33		0.0308308	0.915414					0.007725	0.712054	0.0383168	30		0.0308308	0.915781					0.003863	0.541106	0.0511137	37		0.0308308
0.00775	0.692209	0.0388104	37		0.0309309	0.915782					0.00775	0.697906	0.031254	33		0.0309309	0.913287					0.00775	0.710044	0.0331936	33		0.0309309	0.915478					0.00775	0.713146	0.0389029	30		0.0309309	0.915841					0.003875	0.54213	0.0492971	37		0.0309309
0.007775	0.691114	0.0367798	37		0.031031	0.915876					0.007775	0.700178	0.0313302	33		0.031031	0.913362					0.007775	0.711393	0.0344631	33		0.031031	0.91554					0.007775	0.717411	0.0375226	30		0.031031	0.9159					0.003888	0.542811	0.0475665	37		0.031031
0.0078	0.691631	0.0329663	37		0.0311311	0.915969					0.0078	0.70095	0.0339915	33		0.0311311	0.913436					0.0078	0.712762	0.0345878	33		0.0311311	0.915601					0.0078	0.720595	0.0371965	30		0.0311311	0.915957					0.0039	0.542363	0.0463088	37		0.0311311
0.007825	0.690923	0.0309869	37		0.0312312	0.91606					0.007825	0.703163	0.0384186	33		0.0312312	0.91351					0.007825	0.71216	0.0344999	33		0.0312312	0.915661					0.007825	0.722666	0.034936	30		0.0312312	0.916014					0.003913	0.542765	0.0444733	37		0.0312312
0.00785	0.688909	0.031262	37		0.0313313	0.916149					0.00785	0.703415	0.0449052	33		0.0313313	0.913581					0.00785	0.712163	0.0356437	33		0.0313313	0.91572					0.00785	0.723682	0.0367117	30		0.0313313	0.91607					0.003925	0.542764	0.0435125	37		0.0313313
0.007875	0.688663	0.0311772	37		0.0314314	0.916238					0.007875	0.702648	0.0459883	33		0.0314314	0.913652					0.007875	0.7141	0.0350134	33		0.0314314	0.915778					0.007875	0.728186	0.0386543	30		0.0314314	0.916125					0.003938	0.544076	0.0426962	37		0.0314314
0.0079	0.69238	0.0296089	37		0.0315315	0.916324					0.0079	0.700259	0.0444861	33		0.0315315	0.913722					0.0079	0.718053	0.0357398	33		0.0315315	0.915835					0.0079	0.730079	0.0393515	30		0.0315315	0.916178					0.00395	0.547208	0.0428097	37		0.0315315
0.007925	0.697886	0.0295782	37		0.0316316	0.91641					0.007925	0.701165	0.0413182	33		0.0316316	0.91379					0.007925	0.719015	0.0385897	33		0.0316316	0.915891					0.007925	0.730519	0.0368177	30		0.0316316	0.916231					0.003963	0.549787	0.0417881	37		0.0316316
0.00795	0.701652	0.0293394	37		0.0317317	0.916494					0.00795	0.702326	0.0397667	33		0.0317317	0.913857					0.00795	0.717141	0.0389722	33		0.0317317	0.915946					0.00795	0.731719	0.0319968	30		0.0317317	0.916283					0.003975	0.550892	0.0410716	37		0.0317317
0.007975	0.704039	0.0311889	37		0.0318318	0.916577					0.007975	0.70282	0.0369437	33		0.0318318	0.913924					0.007975	0.715603	0.0405862	33		0.0318318	0.916					0.007975	0.733725	0.0320069	30		0.0318318	0.916334					0.003988	0.552948	0.0408726	37		0.0318318
0.008	0.70506	0.0323665	37		0.0319319	0.916659					0.008	0.704125	0.0358905	33		0.0319319	0.913989					0.008	0.717433	0.0386783	33		0.0319319	0.916053					0.008	0.737145	0.0323249	30		0.0319319	0.916384					0.004	0.555355	0.0404766	37		0.0319319
0.008025	0.70376	0.0312327	37		0.032032	0.916739					0.008025	0.705438	0.0357974	33		0.032032	0.914053					0.008025	0.722057	0.0372691	33		0.032032	0.916105					0.008025	0.738641	0.0302719	30		0.032032	0.916434					0.004013	0.556653	0.0399259	37		0.032032
0.00805	0.701914	0.029141	37		0.0321321	0.916818					0.00805	0.707024	0.0355547	33		0.0321321	0.914116					0.00805	0.724024	0.0383925	33		0.0321321	0.916157					0.00805	0.733172	0.0279057	30		0.0321321	0.916482					0.004025	0.556793	0.0392439	37		0.0321321
0.008075	0.701906	0.0282585	37		0.0322322	0.916896					0.008075	0.709407	0.0368791	33		0.0322322	0.914177					0.008075	0.723964	0.0382922	33		0.0322322	0.916207					0.008075	0.72778	0.0278654	30		0.0322322	0.916529					0.004038	0.556097	0.03898	37		0.0322322
0.0081	0.704667	0.0308324	37		0.0323323	0.916972					0.0081	0.709902	0.0372347	33		0.0323323	0.914238					0.0081	0.724323	0.0388542	33		0.0323323	0.916257					0.0081	0.725379	0.0324586	30		0.0323323	0.916576					0.00405	0.555005	0.039322	37		0.0323323
0.008125	0.707966	0.0315887	37		0.0324324	0.917048					0.008125	0.708526	0.0384571	33		0.0324324	0.914298					0.008125	0.723664	0.0412375	33		0.0324324	0.916305					0.008125	0.724347	0.035198	30		0.0324324	0.916622					0.004063	0.555955	0.040169	37		0.0324324
0.00815	0.709777	0.0327555	37		0.0325325	0.917122					0.00815	0.70893	0.039687	33		0.0325325	0.914357					0.00815	0.72326	0.0402961	33		0.0325325	0.916353					0.00815	0.725273	0.0343394	30		0.0325325	0.916667					0.004075	0.558373	0.0417896	37		0.0325325
0.008175	0.710058	0.0308216	37		0.0326326	0.917195					0.008175	0.71036	0.0410952	33		0.0326326	0.914415					0.008175	0.724325	0.0414631	33		0.0326326	0.9164					0.008175	0.727937	0.0363139	30		0.0326326	0.916711					0.004088	0.561004	0.0422079	37		0.0326326
0.0082	0.709914	0.0315356	37		0.0327327	0.917267					0.0082	0.71214	0.0413458	33		0.0327327	0.914472					0.0082	0.726073	0.0432758	33		0.0327327	0.916446					0.0082	0.732101	0.0333208	30		0.0327327	0.916755					0.0041	0.56348	0.0434607	37		0.0327327
0.008225	0.709469	0.0340268	37		0.0328328	0.917338					0.008225	0.714259	0.0419917	33		0.0328328	0.914528					0.008225	0.727812	0.0410247	33		0.0328328	0.916492					0.008225	0.735013	0.0283769	30		0.0328328	0.916798					0.004113	0.565034	0.0453749	37		0.0328328
0.00825	0.70618	0.0343406	37		0.0329329	0.917407					0.00825	0.714078	0.0427997	33		0.0329329	0.914583					0.00825	0.730562	0.0368587	33		0.0329329	0.916537					0.00825	0.734995	0.0283309	30		0.0329329	0.91684					0.004125	0.566521	0.0460097	37		0.0329329
0.008275	0.706986	0.0328258	37		0.033033	0.917476					0.008275	0.712891	0.0446123	33		0.033033	0.914637					0.008275	0.731865	0.0359102	33		0.033033	0.91658					0.008275	0.738457	0.0296552	30		0.033033	0.916881					0.004138	0.567649	0.0438915	37		0.033033
0.0083	0.709924	0.0327927	37		0.0331331	0.917544					0.0083	0.713254	0.0446679	33		0.0331331	0.91469					0.0083	0.731797	0.036546	33		0.0331331	0.916624					0.0083	0.742905	0.0297913	30		0.0331331	0.916922					0.00415	0.568028	0.0413447	37		0.0331331
0.008325	0.714196	0.033066	37		0.0332332	0.91761					0.008325	0.715071	0.0441974	33		0.0332332	0.914743					0.008325	0.733681	0.0354826	33		0.0332332	0.916666					0.008325	0.743562	0.0317637	30		0.0332332	0.916961					0.004163	0.568226	0.0408551	37		0.0332332
0.00835	0.717849	0.0335627	37		0.0333333	0.917675					0.00835	0.718299	0.0431645	33		0.0333333	0.914794					0.00835	0.735739	0.0337501	33		0.0333333	0.916708					0.00835	0.743914	0.0339808	30		0.0333333	0.917001					0.004175	0.568599	0.0405446	37		0.0333333
0.008375	0.722054	0.0345777	37		0.0334334	0.91774					0.008375	0.721372	0.0410332	33		0.0334334	0.914845					0.008375	0.736766	0.0361308	33		0.0334334	0.916748					0.008375	0.742538	0.0321301	30		0.0334334	0.917039					0.004188	0.569346	0.0397709	37		0.0334334
0.0084	0.724532	0.0312648	37		0.0335335	0.917803					0.0084	0.722842	0.0398903	33		0.0335335	0.914895					0.0084	0.738059	0.0390293	33		0.0335335	0.916789					0.0084	0.740798	0.0297213	30		0.0335335	0.917077					0.0042	0.570633	0.0399718	37		0.0335335
0.008425	0.72457	0.0312732	37		0.0336336	0.917866					0.008425	0.723621	0.040324	33		0.0336336	0.914944					0.008425	0.739756	0.0388012	33		0.0336336	0.916828					0.008425	0.742555	0.0292646	30		0.0336336	0.917114					0.004213	0.572118	0.0404544	37		0.0336336
0.00845	0.724187	0.0318015	37		0.0337337	0.917927					0.00845	0.726752	0.0386924	33		0.0337337	0.914992					0.00845	0.739595	0.0356845	33		0.0337337	0.916867					0.00845	0.746234	0.0287182	30		0.0337337	0.91715					0.004225	0.57381	0.039319	37		0.0337337
0.008475	0.722922	0.032081	37		0.0338338	0.917988					0.008475	0.726631	0.035409	33		0.0338338	0.91504					0.008475	0.73841	0.0316459	33		0.0338338	0.916905					0.008475	0.747895	0.0260699	30		0.0338338	0.917186					0.004238	0.575154	0.0387936	37		0.0338338
0.0085	0.725085	0.0357078	37		0.0339339	0.918047					0.0085	0.727546	0.0368234	33		0.0339339	0.915086					0.0085	0.739056	0.031411	33		0.0339339	0.916943					0.0085	0.745421	0.0260216	30		0.0339339	0.917221					0.00425	0.575718	0.0387753	37		0.0339339
0.008525	0.724553	0.0356261	37		0.034034	0.918106					0.008525	0.729107	0.036841	33		0.034034	0.915132					0.008525	0.739122	0.0357157	33		0.034034	0.916979					0.008525	0.740614	0.031433	30		0.034034	0.917256					0.004263	0.576515	0.0376422	37		0.034034
0.00855	0.717537	0.0358178	37		0.0341341	0.918163					0.00855	0.725589	0.0373203	33		0.0341341	0.915177					0.00855	0.740542	0.0363744	33		0.0341341	0.917016					0.00855	0.738994	0.0358935	30		0.0341341	0.91729					0.004275	0.57713	0.0364035	37		0.0341341
0.008575	0.714876	0.0358507	37		0.0342342	0.91822					0.008575	0.719599	0.0371882	33		0.0342342	0.915222					0.008575	0.742029	0.0371542	33		0.0342342	0.917051					0.008575	0.738233	0.0360167	30		0.0342342	0.917323					0.004288	0.578667	0.0360078	37		0.0342342
0.0086	0.713612	0.0338675	37		0.0343343	0.918276					0.0086	0.717942	0.0372809	33		0.0343343	0.915265					0.0086	0.739836	0.0394774	33		0.0343343	0.917086					0.0086	0.737722	0.03914	30		0.0343343	0.917356					0.0043	0.580367	0.036372	37		0.0343343
0.008625	0.71422	0.0311602	37		0.0344344	0.918331					0.008625	0.719739	0.0363229	33		0.0344344	0.915308					0.008625	0.738756	0.0389356	33		0.0344344	0.917121					0.008625	0.737445	0.041649	30		0.0344344	0.917388					0.004313	0.581669	0.0375997	37		0.0344344
0.00865	0.718997	0.0295324	37		0.0345345	0.918385					0.00865	0.723674	0.0333207	33		0.0345345	0.91535					0.00865	0.740062	0.0358802	33		0.0345345	0.917154					0.00865	0.739861	0.0422065	30		0.0345345	0.91742					0.004325	0.581774	0.0395866	37		0.0345345
0.008675	0.722635	0.0288109	37		0.0346346	0.918439					0.008675	0.726879	0.0348661	33		0.0346346	0.915392					0.008675	0.740453	0.035604	33		0.0346346	0.917188					0.008675	0.745747	0.0397423	30		0.0346346	0.917451					0.004338	0.581788	0.0410248	37		0.0346346
0.0087	0.724776	0.0324005	37		0.0347347	0.918491					0.0087	0.729219	0.038483	33		0.0347347	0.915433					0.0087	0.741338	0.0362507	33		0.0347347	0.91722					0.0087	0.748659	0.0369494	30		0.0347347	0.917482					0.00435	0.581646	0.0417344	37		0.0347347
0.008725	0.725283	0.0333989	37		0.0348348	0.918543					0.008725	0.730946	0.0389588	33		0.0348348	0.915473					0.008725	0.745358	0.0366907	33		0.0348348	0.917252					0.008725	0.750582	0.035545	30		0.0348348	0.917512					0.004363	0.58105	0.0415929	37		0.0348348
0.00875	0.726852	0.0331522	37		0.0349349	0.918594					0.00875	0.732508	0.0355874	33		0.0349349	0.915513					0.00875	0.749847	0.0360755	33		0.0349349	0.917284					0.00875	0.755669	0.0357823	30		0.0349349	0.917541					0.004375	0.580227	0.0412696	37		0.0349349
0.008775	0.731529	0.0350466	37		0.035035	0.918644					0.008775	0.735197	0.0329989	33		0.035035	0.915551					0.008775	0.751655	0.035163	33		0.035035	0.917315					0.008775	0.757516	0.0368707	30		0.035035	0.91757					0.004388	0.580665	0.0414499	37		0.035035
0.0088	0.734123	0.0342586	37		0.0351351	0.918693					0.0088	0.737039	0.0312612	33		0.0351351	0.91559					0.0088	0.751578	0.0350304	33		0.0351351	0.917345					0.0088	0.758347	0.0318615	30		0.0351351	0.917599					0.0044	0.581328	0.0420579	37		0.0351351
0.008825	0.735879	0.033061	37		0.0352352	0.918741					0.008825	0.738169	0.0336612	33		0.0352352	0.915627					0.008825	0.750865	0.0351243	33		0.0352352	0.917375					0.008825	0.761277	0.0295712	30		0.0352352	0.917627					0.004413	0.582806	0.0420498	37		0.0352352
0.00885	0.734994	0.0296094	37		0.0353353	0.918789					0.00885	0.738455	0.0373673	33		0.0353353	0.915664					0.00885	0.751664	0.03301	33		0.0353353	0.917404					0.00885	0.762828	0.025091	30		0.0353353	0.917654					0.004425	0.583948	0.0396062	37		0.0353353
0.008875	0.733493	0.0254928	37		0.0354354	0.918836					0.008875	0.738378	0.0396134	33		0.0354354	0.9157					0.008875	0.752653	0.0308215	33		0.0354354	0.917433					0.008875	0.763616	0.0214319	30		0.0354354	0.917681					0.004438	0.584371	0.0357844	37		0.0354354
0.0089	0.732947	0.0272828	37		0.0355355	0.918882					0.0089	0.738598	0.0430676	33		0.0355355	0.915736					0.0089	0.751196	0.0275118	33		0.0355355	0.917462					0.0089	0.761577	0.0267502	30		0.0355355	0.917708					0.00445	0.585158	0.0316856	37		0.0355355
0.008925	0.730225	0.028774	37		0.0356356	0.918928					0.008925	0.738876	0.0454133	33		0.0356356	0.915771					0.008925	0.750365	0.024336	33		0.0356356	0.917489					0.008925	0.758368	0.0333733	30		0.0356356	0.917734					0.004463	0.585573	0.0291852	37		0.0356356
0.00895	0.730078	0.0299629	37		0.0357357	0.918973					0.00895	0.741393	0.0439225	33		0.0357357	0.915806					0.00895	0.750596	0.0247432	33		0.0357357	0.917517					0.00895	0.759218	0.0384806	30		0.0357357	0.917759					0.004475	0.585858	0.0292719	37		0.0357357
0.008975	0.732019	0.0315492	37		0.0358358	0.919017					0.008975	0.744387	0.039638	33		0.0358358	0.91584					0.008975	0.750856	0.027472	33		0.0358358	0.917544					0.008975	0.762898	0.0374793	30		0.0358358	0.917784					0.004488	0.586577	0.0310112	37		0.0358358
0.009	0.732742	0.0289513	37		0.0359359	0.91906					0.009	0.746221	0.0354505	33		0.0359359	0.915873					0.009	0.75105	0.028744	33		0.0359359	0.91757					0.009	0.767202	0.0328633	30		0.0359359	0.917809					0.0045	0.588357	0.0327416	37		0.0359359
0.009025	0.733009	0.0292636	37		0.036036	0.919103					0.009025	0.750996	0.0348808	33		0.036036	0.915906					0.009025	0.754499	0.0279278	33		0.036036	0.917596					0.009025	0.771322	0.029976	30		0.036036	0.917833					0.004513	0.590293	0.0350937	37		0.036036
0.00905	0.732276	0.0325522	37		0.0361361	0.919145					0.00905	0.751831	0.0360445	33		0.0361361	0.915939					0.00905	0.760718	0.0263384	33		0.0361361	0.917622					0.00905	0.771253	0.0307462	30		0.0361361	0.917857					0.004525	0.590423	0.0375438	37		0.0361361
0.009075	0.733745	0.0335485	37		0.0362362	0.919187					0.009075	0.755224	0.0369055	33		0.0362362	0.91597					0.009075	0.762539	0.026369	33		0.0362362	0.917647					0.009075	0.767873	0.0303886	30		0.0362362	0.917881					0.004538	0.589625	0.0389821	37		0.0362362
0.0091	0.734342	0.0333093	37		0.0363363	0.919228					0.0091	0.75394	0.035163	33		0.0363363	0.916002					0.0091	0.765327	0.0286142	33		0.0363363	0.917672					0.0091	0.767182	0.0299959	30		0.0363363	0.917904					0.00455	0.589175	0.0386672	37		0.0363363
0.009125	0.734765	0.0325616	37		0.0364364	0.919268					0.009125	0.748936	0.033287	33		0.0364364	0.916033					0.009125	0.767609	0.0319006	33		0.0364364	0.917696					0.009125	0.769619	0.0326162	30		0.0364364	0.917926					0.004563	0.590243	0.0374263	37		0.0364364
0.00915	0.734515	0.0318892	37		0.0365365	0.919307					0.00915	0.746938	0.0320896	33		0.0365365	0.916063					0.00915	0.764688	0.0333849	33		0.0365365	0.91772					0.00915	0.771517	0.0360484	30		0.0365365	0.917949					0.004575	0.591633	0.0362574	37		0.0365365
0.009175	0.732336	0.0318491	37		0.0366366	0.919346					0.009175	0.747108	0.0334635	33		0.0366366	0.916093					0.009175	0.762604	0.0330891	33		0.0366366	0.917743					0.009175	0.767809	0.0367797	30		0.0366366	0.917971					0.004588	0.592849	0.0351066	37		0.0366366
0.0092	0.731241	0.0299035	37		0.0367367	0.919384					0.0092	0.749729	0.037001	33		0.0367367	0.916122					0.0092	0.761094	0.0338982	33		0.0367367	0.917766					0.0092	0.762532	0.0375084	30		0.0367367	0.917992					0.0046	0.594434	0.0339712	37		0.0367367
0.009225	0.734394	0.0259464	37		0.0368368	0.919422					0.009225	0.749721	0.0395363	33		0.0368368	0.916151					0.009225	0.76014	0.0316138	33		0.0368368	0.917789					0.009225	0.761367	0.0370428	30		0.0368368	0.918013					0.004613	0.596212	0.0324339	37		0.0368368
0.00925	0.735128	0.029002	37		0.0369369	0.919459					0.00925	0.747788	0.0408371	33		0.0369369	0.916179					0.00925	0.761615	0.0319581	33		0.0369369	0.917811					0.00925	0.761073	0.0344634	30		0.0369369	0.918034					0.004625	0.597722	0.033166	37		0.0369369
0.009275	0.736197	0.0315826	37		0.037037	0.919496					0.009275	0.750546	0.0368473	33		0.037037	0.916207					0.009275	0.764262	0.0319489	33		0.037037	0.917833					0.009275	0.760284	0.0313013	30		0.037037	0.918054					0.004638	0.599566	0.0344726	37		0.037037
0.0093	0.735726	0.0333554	37		0.0371371	0.919532					0.0093	0.7551	0.034471	33		0.0371371	0.916234					0.0093	0.765434	0.0319266	33		0.0371371	0.917854					0.0093	0.75895	0.0305156	30		0.0371371	0.918074					0.00465	0.601938	0.0346604	37		0.0371371
0.009325	0.735928	0.0344022	37		0.0372372	0.919567					0.009325	0.756153	0.033212	33		0.0372372	0.916261					0.009325	0.76751	0.0303159	33		0.0372372	0.917875					0.009325	0.759556	0.0305919	30		0.0372372	0.918094					0.004663	0.603056	0.0345353	37		0.0372372
0.00935	0.734751	0.0343267	37		0.0373373	0.919602					0.00935	0.755004	0.03132	33		0.0373373	0.916288					0.00935	0.769675	0.0300834	33		0.0373373	0.917896					0.00935	0.76089	0.0282222	30		0.0373373	0.918113					0.004675	0.603406	0.0348361	37		0.0373373
0.009375	0.735859	0.0328416	37		0.0374374	0.919636					0.009375	0.753969	0.0337513	33		0.0374374	0.916314					0.009375	0.767623	0.0295691	33		0.0374374	0.917916					0.009375	0.761383	0.0280554	30		0.0374374	0.918132					0.004688	0.604202	0.0348794	37		0.0374374
0.0094	0.736646	0.030288	37		0.0375375	0.91967					0.0094	0.751979	0.0363143	33		0.0375375	0.916339					0.0094	0.764572	0.0318284	33		0.0375375	0.917936					0.0094	0.763384	0.0284641	30		0.0375375	0.918151					0.0047	0.604148	0.0344472	37		0.0375375
0.009425	0.735388	0.0262147	37		0.0376376	0.919703					0.009425	0.753756	0.036593	33		0.0376376	0.916365					0.009425	0.761313	0.0353079	33		0.0376376	0.917956					0.009425	0.766537	0.0315125	30		0.0376376	0.918169					0.004713	0.603635	0.0347133	37		0.0376376
0.00945	0.737465	0.0257798	37		0.0377377	0.919736					0.00945	0.756052	0.0365463	33		0.0377377	0.916389					0.00945	0.758107	0.0369174	33		0.0377377	0.917975					0.00945	0.765697	0.0336762	30		0.0377377	0.918187					0.004725	0.603901	0.0354701	37		0.0377377
0.009475	0.74267	0.0288772	37		0.0378378	0.919768					0.009475	0.754732	0.039431	33		0.0378378	0.916414					0.009475	0.757713	0.0351566	33		0.0378378	0.917994					0.009475	0.767036	0.034284	30		0.0378378	0.918205					0.004738	0.605339	0.0353757	37		0.0378378
0.0095	0.744189	0.0305435	37		0.0379379	0.9198					0.0095	0.752173	0.0385565	33		0.0379379	0.916438					0.0095	0.761258	0.0327148	33		0.0379379	0.918013					0.0095	0.769937	0.0338504	30		0.0379379	0.918222					0.00475	0.60664	0.0349407	37		0.0379379
0.009525	0.744346	0.0297464	37		0.038038	0.919831					0.009525	0.754405	0.0379481	33		0.038038	0.916461					0.009525	0.763631	0.0301006	33		0.038038	0.918031					0.009525	0.770113	0.034123	30		0.038038	0.918239					0.004763	0.607032	0.0354689	37		0.038038
0.00955	0.746386	0.0309632	37		0.0381381	0.919862					0.00955	0.755649	0.0344098	33		0.0381381	0.916484					0.00955	0.764516	0.0289603	33		0.0381381	0.918049					0.00955	0.770193	0.0327987	30		0.0381381	0.918256					0.004775	0.606937	0.0362285	37		0.0381381
0.009575	0.752135	0.0328278	37		0.0382382	0.919892					0.009575	0.760027	0.0320663	33		0.0382382	0.916507					0.009575	0.767284	0.0307683	33		0.0382382	0.918067					0.009575	0.773033	0.0304928	30		0.0382382	0.918272					0.004788	0.607331	0.0366251	37		0.0382382
0.0096	0.754963	0.0303597	37		0.0383383	0.919922					0.0096	0.763896	0.0301653	33		0.0383383	0.91653					0.0096	0.770331	0.0311064	33		0.0383383	0.918085					0.0096	0.775378	0.0258142	30		0.0383383	0.918288					0.0048	0.609002	0.0376007	37		0.0383383
0.009625	0.756638	0.0273853	37		0.0384384	0.919951					0.009625	0.765686	0.0306175	33		0.0384384	0.916552					0.009625	0.772333	0.0316772	33		0.0384384	0.918102					0.009625	0.778151	0.0224504	30		0.0384384	0.918304					0.004813	0.610351	0.0388098	37		0.0384384
0.00965	0.757604	0.0260237	37		0.0385385	0.91998					0.00965	0.767996	0.0326078	33		0.0385385	0.916573					0.00965	0.771312	0.0346342	33		0.0385385	0.918118					0.00965	0.778584	0.0235919	30		0.0385385	0.91832					0.004825	0.611797	0.0399244	37		0.0385385
0.009675	0.760139	0.0271205	37		0.0386386	0.920008					0.009675	0.768401	0.0347996	33		0.0386386	0.916595					0.009675	0.771538	0.0375714	33		0.0386386	0.918135					0.009675	0.779528	0.0264454	30		0.0386386	0.918335					0.004838	0.613595	0.0406168	37		0.0386386
0.0097	0.758518	0.0281989	37		0.0387387	0.920036					0.0097	0.766528	0.0362868	33		0.0387387	0.916616					0.0097	0.772548	0.0378607	33		0.0387387	0.918151					0.0097	0.779727	0.0274271	30		0.0387387	0.91835					0.00485	0.615707	0.0404625	37		0.0387387
0.009725	0.755519	0.0297054	37		0.0388388	0.920064					0.009725	0.765182	0.0361503	33		0.0388388	0.916636					0.009725	0.770771	0.0382132	33		0.0388388	0.918167					0.009725	0.784585	0.0283622	30		0.0388388	0.918365					0.004863	0.617696	0.0399975	37		0.0388388
0.00975	0.753238	0.0327357	37		0.0389389	0.920091					0.00975	0.767013	0.035249	33		0.0389389	0.916657					0.00975	0.770495	0.0380195	33		0.0389389	0.918183					0.00975	0.786122	0.029984	30		0.0389389	0.91838					0.004875	0.618714	0.0391678	37		0.0389389
0.009775	0.750928	0.0318231	37		0.039039	0.920118					0.009775	0.769143	0.0335259	33		0.039039	0.916677					0.009775	0.77148	0.0397661	33		0.039039	0.918198					0.009775	0.785477	0.0310749	30		0.039039	0.918394					0.004888	0.619251	0.0369077	37		0.039039
0.0098	0.751867	0.0295874	37		0.0391391	0.920144					0.0098	0.76701	0.0314246	33		0.0391391	0.916696					0.0098	0.772197	0.0390049	33		0.0391391	0.918213					0.0098	0.783552	0.0318394	30		0.0391391	0.918408					0.0049	0.618847	0.0348172	37		0.0391391
0.009825	0.752319	0.0288586	37		0.0392392	0.92017					0.009825	0.76433	0.0308563	33		0.0392392	0.916716					0.009825	0.771139	0.0358229	33		0.0392392	0.918228					0.009825	0.77913	0.0305106	30		0.0392392	0.918422					0.004913	0.617391	0.0341963	37		0.0392392
0.00985	0.754464	0.0313797	37		0.0393393	0.920195					0.00985	0.765188	0.030868	33		0.0393393	0.916735					0.00985	0.774975	0.0309647	33		0.0393393	0.918243					0.00985	0.775492	0.0324607	30		0.0393393	0.918435					0.004925	0.615987	0.033932	37		0.0393393
0.009875	0.757118	0.0348156	37		0.0394394	0.92022					0.009875	0.767636	0.030569	33		0.0394394	0.916753					0.009875	0.778864	0.032085	33		0.0394394	0.918257					0.009875	0.775347	0.0334273	30		0.0394394	0.918449					0.004938	0.614932	0.0341944	37		0.0394394
0.0099	0.757598	0.0358003	37		0.0395395	0.920245					0.0099	0.771122	0.0294525	33		0.0395395	0.916772					0.0099	0.780102	0.0356419	33		0.0395395	0.918271					0.0099	0.778298	0.0355911	30		0.0395395	0.918462					0.00495	0.614281	0.0348794	37		0.0395395
0.009925	0.756092	0.0363111	37		0.0396396	0.920269					0.009925	0.7737	0.029425	33		0.0396396	0.91679					0.009925	0.783122	0.0369084	33		0.0396396	0.918285					0.009925	0.781745	0.033585	30		0.0396396	0.918475					0.004963	0.61461	0.0355208	37		0.0396396
0.00995	0.756403	0.0343086	37		0.0397397	0.920293					0.00995	0.773743	0.0307386	33		0.0397397	0.916808					0.00995	0.784862	0.0381886	33		0.0397397	0.918299					0.00995	0.783324	0.0303317	30		0.0397397	0.918487					0.004975	0.616204	0.035737	37		0.0397397
0.009975	0.757075	0.0325001	37		0.0398398	0.920316					0.009975	0.776045	0.0321808	33		0.0398398	0.916825					0.009975	0.78703	0.0376605	33		0.0398398	0.918312					0.009975	0.78515	0.0295687	30		0.0398398	0.9185					0.004988	0.618305	0.0359242	37		0.0398398
0.01	0.758722	0.0327879	37		0.0399399	0.92034					0.01	0.777407	0.0356068	33		0.0399399	0.916842					0.01	0.786343	0.0346316	33		0.0399399	0.918325					0.01	0.7848	0.0287591	30		0.0399399	0.918512					0.005	0.620875	0.0365669	37		0.0399399
0.010025	0.761725	0.031525	37		0.04004	0.920362					0.010025	0.775514	0.0386861	33		0.04004	0.916859					0.010025	0.785989	0.0332598	33		0.04004	0.918338					0.010025	0.779753	0.0270387	30		0.04004	0.918524					0.005013	0.623671	0.0368788	37		0.04004
0.01005	0.763398	0.0294759	37		0.0401401	0.920385					0.01005	0.774521	0.038831	33		0.0401401	0.916876					0.01005	0.784271	0.0333373	33		0.0401401	0.918351					0.01005	0.774646	0.0274629	30		0.0401401	0.918536					0.005025	0.626293	0.0372486	37		0.0401401
0.010075	0.764133	0.0299344	37		0.0402402	0.920407					0.010075	0.774073	0.0392564	33		0.0402402	0.916892					0.010075	0.782005	0.0311711	33		0.0402402	0.918364					0.010075	0.77423	0.0268515	30		0.0402402	0.918547					0.005038	0.627403	0.0372112	37		0.0402402
0.0101	0.765203	0.0296876	37		0.0403403	0.920429					0.0101	0.773286	0.0360214	33		0.0403403	0.916908					0.0101	0.779844	0.0291347	33		0.0403403	0.918376					0.0101	0.7761	0.0248531	30		0.0403403	0.918559					0.00505	0.627697	0.0370069	37		0.0403403
0.010125	0.765353	0.03205	37		0.0404404	0.92045					0.010125	0.773784	0.0327825	33		0.0404404	0.916924					0.010125	0.777913	0.0267127	33		0.0404404	0.918388					0.010125	0.779709	0.0276705	30		0.0404404	0.91857					0.005063	0.627112	0.0365192	37		0.0404404
0.01015	0.766779	0.0324149	37		0.0405405	0.920471					0.01015	0.772736	0.0320007	33		0.0405405	0.91694					0.01015	0.775876	0.0276878	33		0.0405405	0.9184					0.01015	0.780923	0.0314847	30		0.0405405	0.918581					0.005075	0.62548	0.0358043	37		0.0405405
0.010175	0.767411	0.0319321	37		0.0406406	0.920492					0.010175	0.771024	0.0330429	33		0.0406406	0.916955					0.010175	0.775118	0.0339206	33		0.0406406	0.918411					0.010175	0.779998	0.031925	30		0.0406406	0.918591					0.005088	0.624359	0.0349027	37		0.0406406
0.0102	0.766107	0.0322785	37		0.0407407	0.920512					0.0102	0.772676	0.0355113	33		0.0407407	0.91697					0.0102	0.776437	0.0351063	33		0.0407407	0.918423					0.0102	0.780034	0.0320235	30		0.0407407	0.918602					0.0051	0.624186	0.0339454	37		0.0407407
0.010225	0.763955	0.0296886	37		0.0408408	0.920532					0.010225	0.775658	0.0389509	33		0.0408408	0.916985					0.010225	0.779442	0.0331001	33		0.0408408	0.918434					0.010225	0.779351	0.0311377	30		0.0408408	0.918612					0.005113	0.624577	0.0329935	37		0.0408408
0.01025	0.763678	0.0302947	37		0.0409409	0.920552					0.01025	0.775223	0.0411158	33		0.0409409	0.916999					0.01025	0.781631	0.0328008	33		0.0409409	0.918445					0.01025	0.781694	0.0299801	30		0.0409409	0.918623					0.005125	0.624307	0.0308282	37		0.0409409
0.010275	0.764867	0.0323125	37		0.041041	0.920571					0.010275	0.772004	0.0379947	33		0.041041	0.917014					0.010275	0.783973	0.035601	33		0.041041	0.918456					0.010275	0.782989	0.0322466	30		0.041041	0.918633					0.005138	0.624124	0.0287077	37		0.041041
0.0103	0.76689	0.0322701	37		0.0411411	0.920591					0.0103	0.769513	0.0359251	33		0.0411411	0.917028					0.0103	0.784106	0.0362324	33		0.0411411	0.918467					0.0103	0.782688	0.0337467	30		0.0411411	0.918643					0.00515	0.623792	0.0279208	37		0.0411411
0.010325	0.768256	0.0322932	37		0.0412412	0.920609					0.010325	0.770095	0.0358797	33		0.0412412	0.917042					0.010325	0.785213	0.0348395	33		0.0412412	0.918477					0.010325	0.780309	0.0317626	30		0.0412412	0.918652					0.005163	0.62347	0.0276463	37		0.0412412
0.01035	0.767483	0.0324203	37		0.0413413	0.920628					0.01035	0.771944	0.0388103	33		0.0413413	0.917055					0.01035	0.785948	0.0358411	33		0.0413413	0.918488					0.01035	0.782851	0.0309556	30		0.0413413	0.918662					0.005175	0.622779	0.02788	37		0.0413413
0.010375	0.767158	0.0313039	37		0.0414414	0.920646					0.010375	0.773113	0.0395927	33		0.0414414	0.917069					0.010375	0.788577	0.0353839	33		0.0414414	0.918498					0.010375	0.788006	0.0326848	30		0.0414414	0.918671					0.005188	0.623042	0.0282818	37		0.0414414
0.0104	0.766955	0.0310557	37		0.0415415	0.920664					0.0104	0.772259	0.0375301	33		0.0415415	0.917082					0.0104	0.787906	0.0353528	33		0.0415415	0.918508					0.0104	0.791995	0.033535	30		0.0415415	0.91868					0.0052	0.623403	0.0303163	37		0.0415415
0.010425	0.766041	0.0285851	37		0.0416416	0.920682					0.010425	0.77438	0.0348139	33		0.0416416	0.917095					0.010425	0.787198	0.033951	33		0.0416416	0.918518					0.010425	0.791105	0.0320047	30		0.0416416	0.918689					0.005213	0.624895	0.0324341	37		0.0416416
0.01045	0.766706	0.0283673	37		0.0417417	0.920699					0.01045	0.775307	0.0361372	33		0.0417417	0.917107					0.01045	0.78833	0.0315559	33		0.0417417	0.918527					0.01045	0.791553	0.0285548	30		0.0417417	0.918698					0.005225	0.627853	0.0338891	37		0.0417417
0.010475	0.767796	0.0297954	37		0.0418418	0.920716					0.010475	0.775474	0.0377646	33		0.0418418	0.91712					0.010475	0.792029	0.0330756	33		0.0418418	0.918537					0.010475	0.792494	0.0291001	30		0.0418418	0.918707					0.005238	0.631575	0.0345084	37		0.0418418
0.0105	0.770859	0.0291935	37		0.0419419	0.920733					0.0105	0.778531	0.0350133	33		0.0419419	0.917132					0.0105	0.794387	0.035245	33		0.0419419	0.918546					0.0105	0.793348	0.0280851	30		0.0419419	0.918715					0.00525	0.634215	0.0358174	37		0.0419419
0.010525	0.773564	0.0285975	37		0.042042	0.92075					0.010525	0.781132	0.0307054	33		0.042042	0.917144					0.010525	0.797877	0.0371808	33		0.042042	0.918555					0.010525	0.796829	0.0279315	30		0.042042	0.918724					0.005263	0.635553	0.0366623	37		0.042042
0.01055	0.774132	0.029827	37		0.0421421	0.920766					0.01055	0.784436	0.030237	33		0.0421421	0.917156					0.01055	0.800891	0.0349074	33		0.0421421	0.918564					0.01055	0.801083	0.0309443	30		0.0421421	0.918732					0.005275	0.635397	0.0374574	37		0.0421421
0.010575	0.773865	0.0280987	37		0.0422422	0.920782					0.010575	0.789208	0.0328821	33		0.0422422	0.917168					0.010575	0.801168	0.0342434	33		0.0422422	0.918573					0.010575	0.807218	0.0322286	30		0.0422422	0.91874					0.005288	0.635561	0.0383169	37		0.0422422
0.0106	0.776123	0.0261022	37		0.0423423	0.920798					0.0106	0.793587	0.0339809	33		0.0423423	0.91718					0.0106	0.799972	0.0326298	33		0.0423423	0.918581					0.0106	0.812694	0.0330228	30		0.0423423	0.918748					0.0053	0.636264	0.0389179	37		0.0423423
0.010625	0.776788	0.0308288	37		0.0424424	0.920814					0.010625	0.79388	0.0331665	33		0.0424424	0.917191					0.010625	0.79984	0.0305121	33		0.0424424	0.91859					0.010625	0.813082	0.0310093	30		0.0424424	0.918756					0.005313	0.637513	0.0391426	37		0.0424424
0.01065	0.775382	0.0361558	37		0.0425425	0.920829					0.01065	0.790251	0.033579	33		0.0425425	0.917202					0.01065	0.799863	0.0316867	33		0.0425425	0.918598					0.01065	0.811162	0.0288848	30		0.0425425	0.918764					0.005325	0.639294	0.0380733	37		0.0425425
0.010675	0.774133	0.0355819	37		0.0426426	0.920844					0.010675	0.784108	0.0358807	33		0.0426426	0.917213					0.010675	0.797179	0.0314195	33		0.0426426	0.918607					0.010675	0.806574	0.0278408	30		0.0426426	0.918771					0.005338	0.640952	0.0378905	37		0.0426426
0.0107	0.773215	0.0341794	37		0.0427427	0.920859					0.0107	0.779705	0.0362717	33		0.0427427	0.917224					0.0107	0.795955	0.0306575	33		0.0427427	0.918615					0.0107	0.800248	0.0309998	30		0.0427427	0.918779					0.00535	0.641813	0.0369218	37		0.0427427
0.010725	0.773352	0.0326229	37		0.0428428	0.920874					0.010725	0.779819	0.0344687	33		0.0428428	0.917234					0.010725	0.796344	0.0312101	33		0.0428428	0.918623					0.010725	0.799468	0.0335324	30		0.0428428	0.918786					0.005363	0.643113	0.0361241	37		0.0428428
0.01075	0.776093	0.0316305	37		0.0429429	0.920888					0.01075	0.781987	0.0348528	33		0.0429429	0.917245					0.01075	0.797712	0.0320428	33		0.0429429	0.91863					0.01075	0.799335	0.0335175	30		0.0429429	0.918793					0.005375	0.645236	0.0352429	37		0.0429429
0.010775	0.776393	0.0283521	37		0.043043	0.920902					0.010775	0.784349	0.0365672	33		0.043043	0.917255					0.010775	0.800404	0.0333713	33		0.043043	0.918638					0.010775	0.795809	0.0349351	30		0.043043	0.9188					0.005388	0.646166	0.0331625	37		0.043043
0.0108	0.777861	0.0275972	37		0.0431431	0.920916					0.0108	0.786263	0.0368265	33		0.0431431	0.917265					0.0108	0.797667	0.0340087	33		0.0431431	0.918646					0.0108	0.793937	0.035808	30		0.0431431	0.918807					0.0054	0.646068	0.03141	37		0.0431431
0.010825	0.780118	0.0311192	37		0.0432432	0.92093					0.010825	0.787695	0.0347184	33		0.0432432	0.917275					0.010825	0.797598	0.0341513	33		0.0432432	0.918653					0.010825	0.797652	0.033818	30		0.0432432	0.918814					0.005413	0.646395	0.0295856	37		0.0432432
0.01085	0.782513	0.0316814	37		0.0433433	0.920944					0.01085	0.788664	0.0337933	33		0.0433433	0.917285					0.01085	0.800275	0.0327542	33		0.0433433	0.91866					0.01085	0.801166	0.031798	30		0.0433433	0.918821					0.005425	0.648599	0.0270818	37		0.0433433
0.010875	0.785916	0.0299302	37		0.0434434	0.920957					0.010875	0.789529	0.0332184	33		0.0434434	0.917295					0.010875	0.799238	0.0323968	33		0.0434434	0.918667					0.010875	0.802498	0.0273178	30		0.0434434	0.918827					0.005438	0.65007	0.0256163	37		0.0434434
0.0109	0.78527	0.0284383	37		0.0435435	0.92097					0.0109	0.79103	0.0327295	33		0.0435435	0.917304					0.0109	0.793518	0.03583	33		0.0435435	0.918675					0.0109	0.802315	0.0270347	30		0.0435435	0.918834					0.00545	0.651355	0.0260911	37		0.0435435
0.010925	0.782751	0.0272848	37		0.0436436	0.920983					0.010925	0.788655	0.0324889	33		0.0436436	0.917313					0.010925	0.79117	0.0376146	33		0.0436436	0.918681					0.010925	0.802935	0.0302069	30		0.0436436	0.91884					0.005463	0.652919	0.0277275	37		0.0436436
0.01095	0.779632	0.0272926	37		0.0437437	0.920996					0.01095	0.784669	0.035527	33		0.0437437	0.917322					0.01095	0.791863	0.0358615	33		0.0437437	0.918688					0.01095	0.801161	0.0347742	30		0.0437437	0.918846					0.005475	0.653689	0.0298315	37		0.0437437
0.010975	0.778898	0.0292639	37		0.0438438	0.921008					0.010975	0.782317	0.0400827	33		0.0438438	0.917331					0.010975	0.794285	0.0350458	33		0.0438438	0.918695					0.010975	0.795297	0.0350364	30		0.0438438	0.918852					0.005488	0.654222	0.0311808	37		0.0438438
0.011	0.779025	0.031524	37		0.0439439	0.921021					0.011	0.782718	0.0419817	33		0.0439439	0.91734					0.011	0.796891	0.0344624	33		0.0439439	0.918701					0.011	0.792269	0.0360042	30		0.0439439	0.918858					0.0055	0.654977	0.0325946	37		0.0439439
0.011025	0.778316	0.033118	37		0.044044	0.921033					0.011025	0.780699	0.0412308	33		0.044044	0.917349					0.011025	0.797988	0.0341037	33		0.044044	0.918708					0.011025	0.796035	0.0373471	30		0.044044	0.918864					0.005513	0.654975	0.0328812	37		0.044044
0.01105	0.779805	0.0325855	37		0.0441441	0.921045					0.01105	0.782427	0.0424871	33		0.0441441	0.917358					0.01105	0.797627	0.0329776	33		0.0441441	0.918714					0.01105	0.798802	0.0352874	30		0.0441441	0.91887					0.005525	0.65394	0.0332135	37		0.0441441
0.011075	0.78179	0.0313637	37		0.0442442	0.921057					0.011075	0.785059	0.0444898	33		0.0442442	0.917366					0.011075	0.797738	0.0320771	33		0.0442442	0.91872					0.011075	0.796774	0.0353523	30		0.0442442	0.918876					0.005538	0.654331	0.0339875	37		0.0442442
0.0111	0.786363	0.029065	37		0.0443443	0.921068					0.0111	0.785272	0.0449546	33		0.0443443	0.917374					0.0111	0.798392	0.0336022	33		0.0443443	0.918727					0.0111	0.793937	0.0365347	30		0.0443443	0.918881					0.00555	0.655104	0.0362438	37		0.0443443
0.011125	0.788553	0.0293088	37		0.0444444	0.921079					0.011125	0.787306	0.0412893	33		0.0444444	0.917382					0.011125	0.80183	0.0343177	33		0.0444444	0.918733					0.011125	0.796601	0.0352351	30		0.0444444	0.918887					0.005563	0.656369	0.0382851	37		0.0444444
0.01115	0.788705	0.0289412	37		0.0445445	0.921091					0.01115	0.789623	0.0371485	33		0.0445445	0.91739					0.01115	0.806639	0.0346583	33		0.0445445	0.918738					0.01115	0.802058	0.0341358	30		0.0445445	0.918892					0.005575	0.656484	0.0393364	37		0.0445445
0.011175	0.788955	0.0295759	37		0.0446446	0.921102					0.011175	0.791112	0.036406	33		0.0446446	0.917398					0.011175	0.807628	0.0348223	33		0.0446446	0.918744					0.011175	0.804524	0.0277653	30		0.0446446	0.918898					0.005588	0.655065	0.0387308	37		0.0446446
0.0112	0.786784	0.0297641	37		0.0447447	0.921113					0.0112	0.794573	0.0361785	33		0.0447447	0.917406					0.0112	0.806133	0.0373293	33		0.0447447	0.91875					0.0112	0.80157	0.0228155	30		0.0447447	0.918903					0.0056	0.652184	0.038123	37		0.0447447
0.011225	0.783691	0.0317625	37		0.0448448	0.921123					0.011225	0.796342	0.0357038	33		0.0448448	0.917414					0.011225	0.802884	0.0387078	33		0.0448448	0.918756					0.011225	0.801346	0.0242266	30		0.0448448	0.918908					0.005613	0.649676	0.0371118	37		0.0448448
0.01125	0.781515	0.0327631	37		0.0449449	0.921134					0.01125	0.794621	0.0373777	33		0.0449449	0.917421					0.01125	0.801369	0.0395579	33		0.0449449	0.918761					0.01125	0.803365	0.0263799	30		0.0449449	0.918913					0.005625	0.647773	0.0376375	37		0.0449449
0.011275	0.782072	0.0342392	37		0.045045	0.921144					0.011275	0.793937	0.0375262	33		0.045045	0.917428					0.011275	0.801986	0.038607	33		0.045045	0.918766					0.011275	0.805551	0.0263308	30		0.045045	0.918918					0.005638	0.647705	0.0387387	37		0.045045
0.0113	0.781697	0.035162	37		0.0451451	0.921154					0.0113	0.794446	0.0367228	33		0.0451451	0.917436					0.0113	0.806281	0.0344594	33		0.0451451	0.918772					0.0113	0.806212	0.027293	30		0.0451451	0.918923					0.00565	0.648673	0.0388492	37		0.0451451
0.011325	0.782701	0.0372341	37		0.0452452	0.921164					0.011325	0.797984	0.0363625	33		0.0452452	0.917443					0.011325	0.810166	0.0333391	33		0.0452452	0.918777					0.011325	0.804724	0.0310257	30		0.0452452	0.918928					0.005663	0.649547	0.0368739	37		0.0452452
0.01135	0.785447	0.0373807	37		0.0453453	0.921174					0.01135	0.798992	0.0362227	33		0.0453453	0.91745					0.01135	0.810264	0.0350757	33		0.0453453	0.918782					0.01135	0.80587	0.0345331	30		0.0453453	0.918932					0.005675	0.651927	0.0340828	37		0.0453453
0.011375	0.787614	0.0365416	37		0.0454454	0.921184					0.011375	0.797579	0.0366046	33		0.0454454	0.917457					0.011375	0.807895	0.034707	33		0.0454454	0.918787					0.011375	0.806951	0.0385744	30		0.0454454	0.918937					0.005688	0.653923	0.0321582	37		0.0454454
0.0114	0.790937	0.0344784	37		0.0455455	0.921194					0.0114	0.798034	0.0349899	33		0.0455455	0.917463					0.0114	0.807402	0.0336416	33		0.0455455	0.918792					0.0114	0.807381	0.0369558	30		0.0455455	0.918941					0.0057	0.655639	0.0319058	37		0.0455455
0.011425	0.793534	0.0334368	37		0.0456456	0.921203					0.011425	0.802352	0.0338954	33		0.0456456	0.91747					0.011425	0.809725	0.0340189	33		0.0456456	0.918797					0.011425	0.808016	0.0354389	30		0.0456456	0.918946					0.005713	0.656314	0.0327189	37		0.0456456
0.01145	0.795735	0.0341001	37		0.0457457	0.921212					0.01145	0.803408	0.0332029	33		0.0457457	0.917477					0.01145	0.810287	0.0344599	33		0.0457457	0.918802					0.01145	0.806742	0.0347413	30		0.0457457	0.91895					0.005725	0.65613	0.033632	37		0.0457457
0.011475	0.793645	0.0345378	37		0.0458458	0.921221					0.011475	0.802159	0.0324836	33		0.0458458	0.917483					0.011475	0.810554	0.0349746	33		0.0458458	0.918807					0.011475	0.80535	0.0349844	30		0.0458458	0.918955					0.005738	0.655086	0.0339725	37		0.0458458
0.0115	0.792905	0.0328187	37		0.0459459	0.92123					0.0115	0.800887	0.0333929	33		0.0459459	0.917489					0.0115	0.811969	0.0347224	33		0.0459459	0.918811					0.0115	0.807982	0.0370886	30		0.0459459	0.918959					0.00575	0.65581	0.0331292	37		0.0459459
0.011525	0.792753	0.0286931	37		0.046046	0.921239					0.011525	0.798337	0.0345716	33		0.046046	0.917496					0.011525	0.812819	0.0373674	33		0.046046	0.918816					0.011525	0.810051	0.0368484	30		0.046046	0.918963					0.005763	0.657376	0.0334782	37		0.046046
0.01155	0.792711	0.0265469	37		0.0461461	0.921248					0.01155	0.799243	0.035564	33		0.0461461	0.917502					0.01155	0.812619	0.0410407	33		0.0461461	0.91882					0.01155	0.810518	0.034003	30		0.0461461	0.918967					0.005775	0.657265	0.0336383	37		0.0461461
0.011575	0.791911	0.0291933	37		0.0462462	0.921257					0.011575	0.800259	0.0322963	33		0.0462462	0.917508					0.011575	0.809217	0.040558	33		0.0462462	0.918825					0.011575	0.810969	0.0352218	30		0.0462462	0.918971					0.005788	0.656801	0.0341067	37		0.0462462
0.0116	0.792056	0.0318755	37		0.0463463	0.921265					0.0116	0.798206	0.0302493	33		0.0463463	0.917514					0.0116	0.808009	0.0383422	33		0.0463463	0.918829					0.0116	0.810151	0.0348015	30		0.0463463	0.918975					0.0058	0.656725	0.0349814	37		0.0463463
0.011625	0.792751	0.0315414	37		0.0464464	0.921273					0.011625	0.796005	0.0322126	33		0.0464464	0.91752					0.011625	0.806698	0.0355041	33		0.0464464	0.918833					0.011625	0.808826	0.030445	30		0.0464464	0.918979					0.005813	0.655804	0.0354291	37		0.0464464
0.01165	0.794932	0.032121	37		0.0465465	0.921281					0.01165	0.794884	0.0340665	33		0.0465465	0.917525					0.01165	0.807368	0.0335645	33		0.0465465	0.918837					0.01165	0.804741	0.0273145	30		0.0465465	0.918983					0.005825	0.655447	0.035266	37		0.0465465
0.011675	0.795313	0.0351163	37		0.0466466	0.92129					0.011675	0.796381	0.0360515	33		0.0466466	0.917531					0.011675	0.808732	0.0338571	33		0.0466466	0.918841					0.011675	0.804409	0.0261023	30		0.0466466	0.918986					0.005838	0.656509	0.0355655	37		0.0466466
0.0117	0.793953	0.0346251	37		0.0467467	0.921297					0.0117	0.798182	0.0403663	33		0.0467467	0.917536					0.0117	0.808651	0.0342275	33		0.0467467	0.918845					0.0117	0.807544	0.0255046	30		0.0467467	0.91899					0.00585	0.658622	0.0368456	37		0.0467467
0.011725	0.792344	0.0325804	37		0.0468468	0.921305					0.011725	0.802156	0.0374244	33		0.0468468	0.917542					0.011725	0.80846	0.0325333	33		0.0468468	0.918849					0.011725	0.81111	0.0253956	30		0.0468468	0.918994					0.005863	0.661506	0.0374027	37		0.0468468
0.01175	0.792578	0.030492	37		0.0469469	0.921313					0.01175	0.806429	0.0332552	33		0.0469469	0.917547					0.01175	0.810221	0.0352721	33		0.0469469	0.918853					0.01175	0.814428	0.0249909	30		0.0469469	0.918997					0.005875	0.664226	0.0365046	37		0.0469469
0.011775	0.794583	0.0293758	37		0.047047	0.92132					0.011775	0.80755	0.0308914	33		0.047047	0.917553					0.011775	0.813703	0.0407982	33		0.047047	0.918857					0.011775	0.817495	0.0265652	30		0.047047	0.919001					0.005888	0.665689	0.0352381	37		0.047047
0.0118	0.794686	0.0283963	37		0.0471471	0.921328					0.0118	0.808706	0.0325031	33		0.0471471	0.917558					0.0118	0.814508	0.0414467	33		0.0471471	0.918861					0.0118	0.819671	0.03037	30		0.0471471	0.919004					0.0059	0.665255	0.0341745	37		0.0471471
0.011825	0.793507	0.0285468	37		0.0472472	0.921335					0.011825	0.813168	0.0340236	33		0.0472472	0.917563					0.011825	0.81434	0.0380604	33		0.0472472	0.918865					0.011825	0.821301	0.032596	30		0.0472472	0.919007					0.005913	0.663922	0.032873	37		0.0472472
0.01185	0.792624	0.0283141	37		0.0473473	0.921342					0.01185	0.81582	0.035036	33		0.0473473	0.917568					0.01185	0.813439	0.0320159	33		0.0473473	0.918868					0.01185	0.822252	0.0308042	30		0.0473473	0.919011					0.005925	0.663181	0.0318801	37		0.0473473
0.011875	0.792113	0.0284868	37		0.0474474	0.92135					0.011875	0.81579	0.0378932	33		0.0474474	0.917573					0.011875	0.815438	0.02745	33		0.0474474	0.918872					0.011875	0.822319	0.0286447	30		0.0474474	0.919014					0.005938	0.664553	0.0315414	37		0.0474474
0.0119	0.793528	0.0309992	37		0.0475475	0.921357					0.0119	0.815196	0.035762	33		0.0475475	0.917578					0.0119	0.817296	0.0289465	33		0.0475475	0.918875					0.0119	0.820313	0.0267153	30		0.0475475	0.919017					0.00595	0.665858	0.0319729	37		0.0475475
0.011925	0.795331	0.0350531	37		0.0476476	0.921363					0.011925	0.813815	0.0356519	33		0.0476476	0.917582					0.011925	0.818888	0.0284981	33		0.0476476	0.918879					0.011925	0.815361	0.0252577	30		0.0476476	0.91902					0.005963	0.667415	0.0323674	37		0.0476476
0.01195	0.797315	0.0374793	37		0.0477477	0.92137					0.01195	0.812324	0.0351805	33		0.0477477	0.917587					0.01195	0.818568	0.0289197	33		0.0477477	0.918882					0.01195	0.812673	0.0296719	30		0.0477477	0.919023					0.005975	0.669172	0.032101	37		0.0477477
0.011975	0.800947	0.0369692	37		0.0478478	0.921377					0.011975	0.811871	0.0321171	33		0.0478478	0.917592					0.011975	0.820915	0.0299231	33		0.0478478	0.918885					0.011975	0.815242	0.0333957	30		0.0478478	0.919026					0.005988	0.670499	0.0311775	37		0.0478478
0.012	0.802863	0.03333	37		0.0479479	0.921383					0.012	0.808745	0.0317302	33		0.0479479	0.917596					0.012	0.822733	0.0294255	33		0.0479479	0.918889					0.012	0.818636	0.0347384	30		0.0479479	0.919029					0.006	0.671275	0.0303194	37		0.0479479
0.012025	0.803825	0.0325567	37		0.048048	0.92139					0.012025	0.805276	0.0323088	33		0.048048	0.917601					0.012025	0.82153	0.0284978	33		0.048048	0.918892					0.012025	0.821308	0.0354221	30		0.048048	0.919032					0.006013	0.672421	0.0284952	37		0.048048
0.01205	0.803278	0.0351314	37		0.0481481	0.921396					0.01205	0.805066	0.0331234	33		0.0481481	0.917605					0.01205	0.819594	0.0282403	33		0.0481481	0.918895					0.01205	0.824282	0.0372109	30		0.0481481	0.919035					0.006025	0.673401	0.0271633	37		0.0481481
0.012075	0.7983	0.0335585	37		0.0482482	0.921403					0.012075	0.809135	0.0364699	33		0.0482482	0.917609					0.012075	0.816362	0.0294222	33		0.0482482	0.918898					0.012075	0.824816	0.0383903	30		0.0482482	0.919038					0.006038	0.673317	0.0271027	37		0.0482482
0.0121	0.796234	0.0343895	37		0.0483483	0.921409					0.0121	0.811268	0.0404468	33		0.0483483	0.917614					0.0121	0.814046	0.0311012	33		0.0483483	0.918901					0.0121	0.822675	0.0396817	30		0.0483483	0.919041					0.00605	0.672663	0.0285772	37		0.0483483
0.012125	0.799365	0.0344808	37		0.0484484	0.921415					0.012125	0.80916	0.0392311	33		0.0484484	0.917618					0.012125	0.816995	0.0331636	33		0.0484484	0.918904					0.012125	0.82146	0.0391485	30		0.0484484	0.919043					0.006063	0.672153	0.030394	37		0.0484484
0.01215	0.802124	0.0315396	37		0.0485485	0.921421					0.01215	0.808432	0.0389919	33		0.0485485	0.917622					0.01215	0.8228	0.0340707	33		0.0485485	0.918907					0.01215	0.82327	0.0380026	30		0.0485485	0.919046					0.006075	0.672226	0.032116	37		0.0485485
0.012175	0.802811	0.0272785	37		0.0486486	0.921427					0.012175	0.809444	0.0350763	33		0.0486486	0.917626					0.012175	0.823791	0.0329369	33		0.0486486	0.91891					0.012175	0.824741	0.0352259	30		0.0486486	0.919049					0.006088	0.673208	0.0328802	37		0.0486486
0.0122	0.80175	0.0230444	37		0.0487487	0.921432					0.0122	0.811159	0.0322551	33		0.0487487	0.91763					0.0122	0.824513	0.0321543	33		0.0487487	0.918913					0.0122	0.826361	0.0323771	30		0.0487487	0.919051					0.0061	0.675496	0.0329452	37		0.0487487
0.012225	0.801629	0.0218007	37		0.0488488	0.921438					0.012225	0.813195	0.0307138	33		0.0488488	0.917634					0.012225	0.82693	0.0341024	33		0.0488488	0.918916					0.012225	0.82691	0.0311527	30		0.0488488	0.919054					0.006113	0.67806	0.0328399	37		0.0488488
0.01225	0.805384	0.0257683	37		0.0489489	0.921444					0.01225	0.811579	0.0300814	33		0.0489489	0.917638					0.01225	0.825599	0.0340532	33		0.0489489	0.918918					0.01225	0.829345	0.0313889	30		0.0489489	0.919056					0.006125	0.679795	0.0324955	37		0.0489489
0.012275	0.809437	0.0294536	37		0.049049	0.921449					0.012275	0.813082	0.0300441	33		0.049049	0.917642					0.012275	0.824986	0.0324041	33		0.049049	0.918921					0.012275	0.831943	0.0312276	30		0.049049	0.919059					0.006138	0.680577	0.0320309	37		0.049049
0.0123	0.812742	0.0296747	37		0.0491491	0.921455					0.0123	0.813507	0.0346463	33		0.0491491	0.917645					0.0123	0.824774	0.030032	33		0.0491491	0.918924					0.0123	0.832653	0.0314722	30		0.0491491	0.919061					0.00615	0.681336	0.0319248	37		0.0491491
0.012325	0.81424	0.0315159	37		0.0492492	0.92146					0.012325	0.81525	0.0403428	33		0.0492492	0.917649					0.012325	0.822816	0.0295992	33		0.0492492	0.918926					0.012325	0.833477	0.0308982	30		0.0492492	0.919063					0.006163	0.681562	0.0324372	37		0.0492492
0.01235	0.811555	0.0336111	37		0.0493493	0.921465					0.01235	0.816273	0.0420534	33		0.0493493	0.917653					0.01235	0.8206	0.0332957	33		0.0493493	0.918929					0.01235	0.832153	0.0308921	30		0.0493493	0.919066					0.006175	0.68143	0.0331274	37		0.0493493
0.012375	0.80906	0.0330257	37		0.0494494	0.92147					0.012375	0.816561	0.0418849	33		0.0494494	0.917656					0.012375	0.821993	0.0368436	33		0.0494494	0.918931					0.012375	0.831439	0.0334497	30		0.0494494	0.919068					0.006188	0.681639	0.0339525	37		0.0494494
0.0124	0.806805	0.0328456	37		0.0495495	0.921475					0.0124	0.816435	0.040019	33		0.0495495	0.91766					0.0124	0.823504	0.0374149	33		0.0495495	0.918934					0.0124	0.830304	0.0344001	30		0.0495495	0.91907					0.0062	0.681908	0.0335322	37		0.0495495
0.012425	0.808275	0.0298121	37		0.0496496	0.921481					0.012425	0.815147	0.0384513	33		0.0496496	0.917663					0.012425	0.822381	0.0390253	33		0.0496496	0.918936					0.012425	0.830573	0.0369406	30		0.0496496	0.919072					0.006213	0.683359	0.0324535	37		0.0496496
0.01245	0.80857	0.0284153	37		0.0497497	0.921485					0.01245	0.815015	0.0370814	33		0.0497497	0.917666					0.01245	0.822487	0.0396968	33		0.0497497	0.918939					0.01245	0.828389	0.0412029	30		0.0497497	0.919075					0.006225	0.685346	0.0318879	37		0.0497497
0.012475	0.806226	0.0288474	37		0.0498498	0.92149					0.012475	0.818353	0.0355367	33		0.0498498	0.91767					0.012475	0.821998	0.039961	33		0.0498498	0.918941					0.012475	0.824746	0.0394793	30		0.0498498	0.919077					0.006238	0.687173	0.030733	37		0.0498498
0.0125	0.805548	0.0303826	37		0.0499499	0.921495					0.0125	0.822605	0.0328664	33		0.0499499	0.917673					0.0125	0.82289	0.0363719	33		0.0499499	0.918943					0.0125	0.82421	0.0359085	30		0.0499499	0.919079					0.00625	0.688235	0.029209	37		0.0499499
0.012525	0.808371	0.0289723	37		0.0500501	0.9215					0.012525	0.823154	0.0312353	33		0.0500501	0.917676					0.012525	0.824993	0.032834	33		0.0500501	0.918945					0.012525	0.825072	0.031638	30		0.0500501	0.919081					0.006263	0.688955	0.029265	37		0.0500501
0.01255	0.809861	0.0283871	37		0.0501502	0.921504					0.01255	0.820721	0.0329202	33		0.0501502	0.917679					0.01255	0.826656	0.0355891	33		0.0501502	0.918948					0.01255	0.826416	0.0332322	30		0.0501502	0.919083					0.006275	0.690004	0.028973	37		0.0501502
0.012575	0.810552	0.0282697	37		0.0502503	0.921509					0.012575	0.822127	0.0353228	33		0.0502503	0.917682					0.012575	0.827369	0.0370648	33		0.0502503	0.91895					0.012575	0.825918	0.0330434	30		0.0502503	0.919085					0.006288	0.690184	0.0282339	37		0.0502503
0.0126	0.808612	0.0304916	37		0.0503504	0.921514					0.0126	0.822727	0.0354801	33		0.0503504	0.917685					0.0126	0.827505	0.0365512	33		0.0503504	0.918952					0.0126	0.825082	0.033819	30		0.0503504	0.919087					0.0063	0.689469	0.0294374	37		0.0503504
0.012625	0.808521	0.031088	37		0.0504505	0.921518					0.012625	0.82309	0.0343939	33		0.0504505	0.917688					0.012625	0.829009	0.0355459	33		0.0504505	0.918954					0.012625	0.823939	0.031252	30		0.0504505	0.919089					0.006313	0.689518	0.0311036	37		0.0504505
0.01265	0.813842	0.0292567	37		0.0505506	0.921522					0.01265	0.820985	0.0316733	33		0.0505506	0.917691					0.01265	0.830221	0.0341128	33		0.0505506	0.918956					0.01265	0.826638	0.0297183	30		0.0505506	0.91909					0.006325	0.690271	0.0345121	37		0.0505506
0.012675	0.818344	0.0304644	37		0.0506507	0.921527					0.012675	0.822015	0.0310145	33		0.0506507	0.917694					0.012675	0.829294	0.0322567	33		0.0506507	0.918958					0.012675	0.830454	0.034206	30		0.0506507	0.919092					0.006338	0.692266	0.036639	37		0.0506507
0.0127	0.819297	0.0296191	37		0.0507508	0.921531					0.0127	0.821216	0.0307974	33		0.0507508	0.917697					0.0127	0.830562	0.0331769	33		0.0507508	0.91896					0.0127	0.834784	0.0363616	30		0.0507508	0.919094					0.00635	0.69404	0.0380679	37		0.0507508
0.012725	0.817582	0.0290688	37		0.0508509	0.921535					0.012725	0.819266	0.0300047	33		0.0508509	0.9177					0.012725	0.831482	0.0342012	33		0.0508509	0.918962					0.012725	0.834904	0.032563	30		0.0508509	0.919096					0.006363	0.695173	0.037183	37		0.0508509
0.01275	0.816192	0.0276651	37		0.050951	0.921539					0.01275	0.819197	0.0297499	33		0.050951	0.917703					0.01275	0.830759	0.0360307	33		0.050951	0.918964					0.01275	0.834934	0.0283306	30		0.050951	0.919098					0.006375	0.696114	0.0347154	37		0.050951
0.012775	0.814737	0.027947	37		0.0510511	0.921543					0.012775	0.817728	0.0306037	33		0.0510511	0.917705					0.012775	0.827336	0.0353277	33		0.0510511	0.918966					0.012775	0.83804	0.0275894	30		0.0510511	0.919099					0.006388	0.696916	0.0335799	37		0.0510511
0.0128	0.813805	0.0264965	37		0.0511512	0.921547					0.0128	0.817843	0.0324955	33		0.0511512	0.917708					0.0128	0.826718	0.0321104	33		0.0511512	0.918968					0.0128	0.840231	0.027816	30		0.0511512	0.919101					0.0064	0.697784	0.034688	37		0.0511512
0.012825	0.813537	0.0265545	37		0.0512513	0.921551					0.012825	0.819173	0.0341328	33		0.0512513	0.917711					0.012825	0.829018	0.0316817	33		0.0512513	0.91897					0.012825	0.839739	0.0286913	30		0.0512513	0.919103					0.006413	0.69778	0.036021	37		0.0512513
0.01285	0.814025	0.0297658	37		0.0513514	0.921555					0.01285	0.821411	0.0345079	33		0.0513514	0.917713					0.01285	0.830598	0.0325528	33		0.0513514	0.918972					0.01285	0.83903	0.0280594	30		0.0513514	0.919104					0.006425	0.698835	0.0366277	37		0.0513514
0.012875	0.815684	0.0304452	37		0.0514515	0.921559					0.012875	0.821776	0.0357097	33		0.0514515	0.917716					0.012875	0.831392	0.035392	33		0.0514515	0.918973					0.012875	0.841281	0.0284775	30		0.0514515	0.919106					0.006438	0.700365	0.0373703	37		0.0514515
0.0129	0.818216	0.0312134	37		0.0515516	0.921562					0.0129	0.822013	0.0381495	33		0.0515516	0.917718					0.0129	0.830693	0.0341083	33		0.0515516	0.918975					0.0129	0.843161	0.0284123	30		0.0515516	0.919107					0.00645	0.700693	0.0368057	37		0.0515516
0.012925	0.820913	0.0300678	37		0.0516517	0.921566					0.012925	0.823423	0.0374464	33		0.0516517	0.917721					0.012925	0.830768	0.0325494	33		0.0516517	0.918977					0.012925	0.84313	0.0289312	30		0.0516517	0.919109					0.006463	0.701438	0.0356923	37		0.0516517
0.01295	0.821242	0.028655	37		0.0517518	0.92157					0.01295	0.823715	0.0357175	33		0.0517518	0.917723					0.01295	0.833191	0.034654	33		0.0517518	0.918978					0.01295	0.8411	0.0330188	30		0.0517518	0.919111					0.006475	0.701652	0.0350112	37		0.0517518
0.012975	0.820619	0.0251057	37		0.0518519	0.921573					0.012975	0.821101	0.0317791	33		0.0518519	0.917726					0.012975	0.831794	0.0381102	33		0.0518519	0.91898					0.012975	0.837407	0.0360508	30		0.0518519	0.919112					0.006488	0.700221	0.0357441	37		0.0518519
0.013	0.820005	0.0243302	37		0.051952	0.921577					0.013	0.819711	0.0307662	33		0.051952	0.917728					0.013	0.829593	0.0372693	33		0.051952	0.918982					0.013	0.833923	0.0349513	30		0.051952	0.919113					0.0065	0.698906	0.0361962	37		0.051952
0.013025	0.821665	0.0261626	37		0.0520521	0.92158					0.013025	0.822203	0.0313424	33		0.0520521	0.91773					0.013025	0.8282	0.0356161	33		0.0520521	0.918983					0.013025	0.830725	0.0328735	30		0.0520521	0.919115					0.006513	0.69776	0.0359402	37		0.0520521
0.01305	0.823333	0.0286042	37		0.0521522	0.921583					0.01305	0.8223	0.0310495	33		0.0521522	0.917732					0.01305	0.828269	0.0358172	33		0.0521522	0.918985					0.01305	0.830192	0.0329082	30		0.0521522	0.919116					0.006525	0.695925	0.0355902	37		0.0521522
0.013075	0.823958	0.0275477	37		0.0522523	0.921587					0.013075	0.821738	0.0312133	33		0.0522523	0.917735					0.013075	0.828843	0.0351415	33		0.0522523	0.918986					0.013075	0.835501	0.0345581	30		0.0522523	0.919118					0.006538	0.694224	0.0359115	37		0.0522523
0.0131	0.823167	0.0280134	37		0.0523524	0.92159					0.0131	0.823063	0.0360545	33		0.0523524	0.917737					0.0131	0.827574	0.0354733	33		0.0523524	0.918988					0.0131	0.835504	0.0361132	30		0.0523524	0.919119					0.00655	0.69377	0.0367697	37		0.0523524
0.013125	0.821595	0.0321639	37		0.0524525	0.921593					0.013125	0.824169	0.037968	33		0.0524525	0.917739					0.013125	0.825997	0.035413	33		0.0524525	0.918989					0.013125	0.83733	0.0334054	30		0.0524525	0.91912					0.006563	0.693412	0.0371152	37		0.0524525
0.01315	0.820999	0.0322818	37		0.0525526	0.921596					0.01315	0.826631	0.0390275	33		0.0525526	0.917741					0.01315	0.828223	0.0338066	33		0.0525526	0.918991					0.01315	0.838919	0.0340667	30		0.0525526	0.919122					0.006575	0.69398	0.0364857	37		0.0525526
0.013175	0.820678	0.0303902	37		0.0526527	0.9216					0.013175	0.82951	0.0394923	33		0.0526527	0.917743					0.013175	0.832233	0.0338212	33		0.0526527	0.918992					0.013175	0.840308	0.032912	30		0.0526527	0.919123					0.006588	0.693832	0.0348405	37		0.0526527
0.0132	0.821215	0.0301755	37		0.0527528	0.921603					0.0132	0.832567	0.0360967	33		0.0527528	0.917745					0.0132	0.834904	0.0352734	33		0.0527528	0.918994					0.0132	0.841727	0.0286097	30		0.0527528	0.919124					0.0066	0.693327	0.0339	37		0.0527528
0.013225	0.822871	0.0305255	37		0.0528529	0.921606					0.013225	0.83349	0.0359742	33		0.0528529	0.917747					0.013225	0.838412	0.0359772	33		0.0528529	0.918995					0.013225	0.84169	0.0276159	30		0.0528529	0.919126					0.006613	0.693691	0.0333744	37		0.0528529
0.01325	0.826067	0.0316009	37		0.052953	0.921609					0.01325	0.835981	0.0364875	33		0.052953	0.917749					0.01325	0.838277	0.0355845	33		0.052953	0.918997					0.01325	0.840731	0.02959	30		0.052953	0.919127					0.006625	0.695774	0.0322628	37		0.052953
0.013275	0.827438	0.0319041	37		0.0530531	0.921612					0.013275	0.8398	0.034653	33		0.0530531	0.917751					0.013275	0.835853	0.0360958	33		0.0530531	0.918998					0.013275	0.840587	0.031477	30		0.0530531	0.919128					0.006638	0.698997	0.0320445	37		0.0530531
0.0133	0.827541	0.0324526	37		0.0531532	0.921615					0.0133	0.840209	0.0331181	33		0.0531532	0.917753					0.0133	0.837715	0.0340356	33		0.0531532	0.918999					0.0133	0.841437	0.0371887	30		0.0531532	0.919129					0.00665	0.701611	0.0328566	37		0.0531532
0.013325	0.82815	0.0354241	37		0.0532533	0.921617					0.013325	0.83658	0.0341323	33		0.0532533	0.917755					0.013325	0.840541	0.0320127	33		0.0532533	0.919001					0.013325	0.842449	0.0383585	30		0.0532533	0.91913					0.006663	0.70402	0.0343598	37		0.0532533
0.01335	0.827141	0.0338668	37		0.0533534	0.92162					0.01335	0.835904	0.0352395	33		0.0533534	0.917757					0.01335	0.841666	0.0323746	33		0.0533534	0.919002					0.01335	0.842339	0.0361931	30		0.0533534	0.919131					0.006675	0.704856	0.0344393	37		0.0533534
0.013375	0.824627	0.0295739	37		0.0534535	0.921623					0.013375	0.833223	0.0347796	33		0.0534535	0.917759					0.013375	0.840047	0.0331817	33		0.0534535	0.919003					0.013375	0.839328	0.0340815	30		0.0534535	0.919133					0.006688	0.704039	0.0342113	37		0.0534535
0.0134	0.82224	0.0272416	37		0.0535536	0.921626					0.0134	0.832176	0.0350434	33		0.0535536	0.91776					0.0134	0.840411	0.0330684	33		0.0535536	0.919004					0.0134	0.834276	0.0313644	30		0.0535536	0.919134					0.0067	0.703117	0.0329452	37		0.0535536
0.013425	0.823246	0.0254858	37		0.0536537	0.921628					0.013425	0.833833	0.03444	33		0.0536537	0.917762					0.013425	0.841194	0.0319693	33		0.0536537	0.919005					0.013425	0.837746	0.0318937	30		0.0536537	0.919135					0.006713	0.70301	0.0326455	37		0.0536537
0.01345	0.82418	0.0296172	37		0.0537538	0.921631					0.01345	0.833895	0.0331805	33		0.0537538	0.917764					0.01345	0.838603	0.0314265	33		0.0537538	0.919007					0.01345	0.84121	0.0322097	30		0.0537538	0.919136					0.006725	0.704067	0.0341391	37		0.0537538
0.013475	0.82291	0.031199	37		0.0538539	0.921634					0.013475	0.832909	0.0289927	33		0.0538539	0.917766					0.013475	0.833836	0.0318379	33		0.0538539	0.919008					0.013475	0.843284	0.034321	30		0.0538539	0.919137					0.006738	0.704758	0.0351178	37		0.0538539
0.0135	0.824685	0.032181	37		0.053954	0.921636					0.0135	0.82905	0.0264852	33		0.053954	0.917767					0.0135	0.830961	0.0280352	33		0.053954	0.919009					0.0135	0.842049	0.0368563	30		0.053954	0.919138					0.00675	0.704938	0.034915	37		0.053954
0.013525	0.825241	0.0326327	37		0.0540541	0.921639					0.013525	0.827374	0.0276081	33		0.0540541	0.917769					0.013525	0.83414	0.0287685	33		0.0540541	0.91901					0.013525	0.841532	0.0395889	30		0.0540541	0.919139					0.006763	0.705448	0.034349	37		0.0540541
0.01355	0.824917	0.0305916	37		0.0541542	0.921641					0.01355	0.827546	0.0310801	33		0.0541542	0.917771					0.01355	0.839345	0.0302172	33		0.0541542	0.919011					0.01355	0.842247	0.0397241	30		0.0541542	0.91914					0.006775	0.705274	0.0333121	37		0.0541542
0.013575	0.825334	0.0286416	37		0.0542543	0.921643					0.013575	0.829392	0.0327914	33		0.0542543	0.917772					0.013575	0.842368	0.0309751	33		0.0542543	0.919012					0.013575	0.843391	0.0376316	30		0.0542543	0.919141					0.006788	0.705496	0.032256	37		0.0542543
0.0136	0.826023	0.0265086	37		0.0543544	0.921646					0.0136	0.827051	0.0327484	33		0.0543544	0.917774					0.0136	0.84358	0.0313071	33		0.0543544	0.919013					0.0136	0.842825	0.0337515	30		0.0543544	0.919142					0.0068	0.705226	0.0313669	37		0.0543544
0.013625	0.826585	0.0274455	37		0.0544545	0.921648					0.013625	0.827073	0.0300458	33		0.0544545	0.917775					0.013625	0.843301	0.030146	33		0.0544545	0.919014					0.013625	0.843384	0.0296462	30		0.0544545	0.919143					0.006813	0.705389	0.02967	37		0.0544545
0.01365	0.825297	0.0265337	37		0.0545546	0.921651					0.01365	0.830564	0.029778	33		0.0545546	0.917777					0.01365	0.842928	0.0309788	33		0.0545546	0.919015					0.01365	0.847458	0.0305616	30		0.0545546	0.919144					0.006825	0.7061	0.0268092	37		0.0545546
0.013675	0.824128	0.0261373	37		0.0546547	0.921653					0.013675	0.830599	0.0316478	33		0.0546547	0.917778					0.013675	0.844294	0.0299688	33		0.0546547	0.919016					0.013675	0.850106	0.0297372	30		0.0546547	0.919145					0.006838	0.706584	0.0253463	37		0.0546547
0.0137	0.824279	0.0271411	37		0.0547548	0.921655					0.0137	0.828482	0.0335114	33		0.0547548	0.91778					0.0137	0.844567	0.027983	33		0.0547548	0.919017					0.0137	0.850281	0.0294466	30		0.0547548	0.919145					0.00685	0.70751	0.0249201	37		0.0547548
0.013725	0.826631	0.0294676	37		0.0548549	0.921657					0.013725	0.831343	0.0318995	33		0.0548549	0.917781					0.013725	0.844824	0.0273262	33		0.0548549	0.919018					0.013725	0.851259	0.0317789	30		0.0548549	0.919146					0.006863	0.708593	0.0249257	37		0.0548549
0.01375	0.830309	0.0321862	37		0.054955	0.921659					0.01375	0.835954	0.0290367	33		0.054955	0.917783					0.01375	0.845927	0.0312935	33		0.054955	0.919019					0.01375	0.848273	0.0341634	30		0.054955	0.919147					0.006875	0.709302	0.0260646	37		0.054955
0.013775	0.831862	0.0326535	37		0.0550551	0.921662					0.013775	0.835253	0.0289741	33		0.0550551	0.917784					0.013775	0.848644	0.0336395	33		0.0550551	0.91902					0.013775	0.848062	0.0334219	30		0.0550551	0.919148					0.006888	0.710422	0.0276296	37		0.0550551
0.0138	0.83089	0.0329169	37		0.0551552	0.921664					0.0138	0.836766	0.0277042	33		0.0551552	0.917785					0.0138	0.851277	0.0328247	33		0.0551552	0.919021					0.0138	0.84908	0.0328024	30		0.0551552	0.919149					0.0069	0.711106	0.0277823	37		0.0551552
0.013825	0.828257	0.0331603	37		0.0552553	0.921666					0.013825	0.838344	0.0293148	33		0.0552553	0.917787					0.013825	0.850107	0.0327025	33		0.0552553	0.919022					0.013825	0.851771	0.0350568	30		0.0552553	0.91915					0.006913	0.712503	0.0272734	37		0.0552553
0.01385	0.829572	0.0357307	37		0.0553554	0.921668					0.01385	0.840879	0.0307052	33		0.0553554	0.917788					0.01385	0.849945	0.0315771	33		0.0553554	0.919023					0.01385	0.852474	0.0357074	30		0.0553554	0.919151					0.006925	0.714486	0.0268434	37		0.0553554
0.013875	0.832406	0.038164	37		0.0554555	0.92167					0.013875	0.842612	0.0329276	33		0.0554555	0.917789					0.013875	0.848832	0.0318553	33		0.0554555	0.919024					0.013875	0.852789	0.0355344	30		0.0554555	0.919151					0.006938	0.715029	0.0264901	37		0.0554555
0.0139	0.829926	0.0397307	37		0.0555556	0.921672					0.0139	0.840251	0.033264	33		0.0555556	0.917791					0.0139	0.846852	0.029944	33		0.0555556	0.919025					0.0139	0.855793	0.0313181	30		0.0555556	0.919152					0.00695	0.715458	0.0265322	37		0.0555556
0.013925	0.827252	0.0391644	37		0.0556557	0.921674					0.013925	0.837757	0.0336893	33		0.0556557	0.917792					0.013925	0.8474	0.0288186	33		0.0556557	0.919026					0.013925	0.857854	0.0305779	30		0.0556557	0.919153					0.006963	0.717142	0.0279077	37		0.0556557
0.01395	0.827128	0.0353531	37		0.0557558	0.921676					0.01395	0.835376	0.036426	33		0.0557558	0.917793					0.01395	0.846518	0.0291287	33		0.0557558	0.919027					0.01395	0.857603	0.0310934	30		0.0557558	0.919154					0.006975	0.718858	0.0298328	37		0.0557558
0.013975	0.828642	0.0312659	37		0.0558559	0.921678					0.013975	0.833606	0.0386681	33		0.0558559	0.917794					0.013975	0.844064	0.0280624	33		0.0558559	0.919027					0.013975	0.855899	0.0330451	30		0.0558559	0.919154					0.006988	0.720449	0.0327124	37		0.0558559
0.014	0.83082	0.029547	37		0.055956	0.921679					0.014	0.835382	0.0398497	33		0.055956	0.917796					0.014	0.842003	0.0273178	33		0.055956	0.919028					0.014	0.855675	0.0337805	30		0.055956	0.919155					0.007	0.72086	0.0349858	37		0.055956
0.014025	0.830559	0.0292693	37		0.0560561	0.921681					0.014025	0.837814	0.0390658	33		0.0560561	0.917797					0.014025	0.843784	0.0298856	33		0.0560561	0.919029					0.014025	0.855339	0.0347533	30		0.0560561	0.919156					0.007013	0.720595	0.0360986	37		0.0560561
0.01405	0.830881	0.0267925	37		0.0561562	0.921683					0.01405	0.8376	0.0402815	33		0.0561562	0.917798					0.01405	0.846957	0.0308949	33		0.0561562	0.91903					0.01405	0.851421	0.0364355	30		0.0561562	0.919156					0.007025	0.720174	0.0359378	37		0.0561562
0.014075	0.833586	0.0250141	37		0.0562563	0.921685					0.014075	0.836679	0.0391562	33		0.0562563	0.917799					0.014075	0.84992	0.0312898	33		0.0562563	0.919031					0.014075	0.849954	0.0346557	30		0.0562563	0.919157					0.007038	0.720585	0.0348231	37		0.0562563
0.0141	0.834231	0.0288337	37		0.0563564	0.921687					0.0141	0.836454	0.04077	33		0.0563564	0.9178					0.0141	0.85339	0.0306427	33		0.0563564	0.919031					0.0141	0.848923	0.0336915	30		0.0563564	0.919158					0.00705	0.721265	0.0346236	37		0.0563564
0.014125	0.833299	0.0282557	37		0.0564565	0.921688					0.014125	0.836086	0.0381565	33		0.0564565	0.917801					0.014125	0.854484	0.0286434	33		0.0564565	0.919032					0.014125	0.850004	0.0325279	30		0.0564565	0.919158					0.007063	0.721675	0.0341334	37		0.0564565
0.01415	0.835295	0.0306547	37		0.0565566	0.92169					0.01415	0.833543	0.0353055	33		0.0565566	0.917802					0.01415	0.851925	0.0272443	33		0.0565566	0.919033					0.01415	0.849955	0.0331192	30		0.0565566	0.919159					0.007075	0.72191	0.0334269	37		0.0565566
0.014175	0.834943	0.0324239	37		0.0566567	0.921692					0.014175	0.832238	0.0349179	33		0.0566567	0.917803					0.014175	0.848499	0.0272852	33		0.0566567	0.919033					0.014175	0.848781	0.0368952	30		0.0566567	0.91916					0.007088	0.723103	0.0319138	37		0.0566567
0.0142	0.832881	0.0313869	37		0.0567568	0.921693					0.0142	0.834304	0.0376056	33		0.0567568	0.917804					0.0142	0.84707	0.0278273	33		0.0567568	0.919034					0.0142	0.85159	0.0363259	30		0.0567568	0.91916					0.0071	0.7244	0.0310781	37		0.0567568
0.014225	0.834876	0.0328395	37		0.0568569	0.921695					0.014225	0.839373	0.0383452	33		0.0568569	0.917805					0.014225	0.84722	0.0240949	33		0.0568569	0.919035					0.014225	0.853869	0.0317924	30		0.0568569	0.919161					0.007113	0.724796	0.0318306	37		0.0568569
0.01425	0.836559	0.0339625	37		0.056957	0.921697					0.01425	0.843463	0.0359988	33		0.056957	0.917807					0.01425	0.849651	0.0235551	33		0.056957	0.919036					0.01425	0.851941	0.0333	30		0.056957	0.919162					0.007125	0.72431	0.0324879	37		0.056957
0.014275	0.836288	0.0348971	37		0.0570571	0.921698					0.014275	0.84581	0.0340926	33		0.0570571	0.917808					0.014275	0.851619	0.026457	33		0.0570571	0.919036					0.014275	0.852361	0.0363629	30		0.0570571	0.919162					0.007138	0.722012	0.0322485	37		0.0570571
0.0143	0.837615	0.03377	37		0.0571572	0.9217					0.0143	0.847833	0.032118	33		0.0571572	0.917808					0.0143	0.853506	0.0287674	33		0.0571572	0.919037					0.0143	0.854524	0.0387913	30		0.0571572	0.919163					0.00715	0.719579	0.0305682	37		0.0571572
0.014325	0.835937	0.0319686	37		0.0572573	0.921701					0.014325	0.849121	0.0326339	33		0.0572573	0.917809					0.014325	0.854697	0.0281344	33		0.0572573	0.919037					0.014325	0.85328	0.0395294	30		0.0572573	0.919163					0.007163	0.718448	0.0290831	37		0.0572573
0.01435	0.833144	0.0315181	37		0.0573574	0.921703					0.01435	0.847025	0.0310019	33		0.0573574	0.91781					0.01435	0.854956	0.0269293	33		0.0573574	0.919038					0.01435	0.852722	0.0430813	30		0.0573574	0.919164					0.007175	0.718572	0.0278056	37		0.0573574
0.014375	0.831979	0.0301585	37		0.0574575	0.921704					0.014375	0.844421	0.0292739	33		0.0574575	0.917811					0.014375	0.855318	0.0297286	33		0.0574575	0.919039					0.014375	0.855048	0.0450711	30		0.0574575	0.919164					0.007188	0.718715	0.028335	37		0.0574575
0.0144	0.834116	0.0280437	37		0.0575576	0.921706					0.0144	0.843748	0.0310548	33		0.0575576	0.917812					0.0144	0.8559	0.0307101	33		0.0575576	0.919039					0.0144	0.855693	0.0454111	30		0.0575576	0.919165					0.0072	0.718915	0.0286853	37		0.0575576
0.014425	0.836828	0.0298492	37		0.0576577	0.921707					0.014425	0.844246	0.0313564	33		0.0576577	0.917813					0.014425	0.858015	0.0297984	33		0.0576577	0.91904					0.014425	0.854302	0.0430167	30		0.0576577	0.919166					0.007213	0.718156	0.0295888	37		0.0576577
0.01445	0.840174	0.0324447	37		0.0577578	0.921708					0.01445	0.843911	0.0283569	33		0.0577578	0.917814					0.01445	0.857071	0.0297009	33		0.0577578	0.919041					0.01445	0.848589	0.0399743	30		0.0577578	0.919166					0.007225	0.71644	0.0307104	37		0.0577578
0.014475	0.842737	0.034029	37		0.0578579	0.92171					0.014475	0.841953	0.0281303	33		0.0578579	0.917815					0.014475	0.855398	0.0283092	33		0.0578579	0.919041					0.014475	0.84498	0.0399504	30		0.0578579	0.919167					0.007238	0.715306	0.0312019	37		0.0578579
0.0145	0.841438	0.0329652	37		0.057958	0.921711					0.0145	0.840758	0.0289602	33		0.057958	0.917816					0.0145	0.855462	0.0277223	33		0.057958	0.919042					0.0145	0.842621	0.036608	30		0.057958	0.919167					0.00725	0.715627	0.0298886	37		0.057958
0.014525	0.841372	0.0326429	37		0.0580581	0.921712					0.014525	0.837257	0.029103	33		0.0580581	0.917817					0.014525	0.855578	0.0264778	33		0.0580581	0.919042					0.014525	0.844561	0.035661	30		0.0580581	0.919168					0.007263	0.716445	0.029484	37		0.0580581
0.01455	0.842035	0.0328178	37		0.0581582	0.921714					0.01455	0.835442	0.0293464	33		0.0581582	0.917817					0.01455	0.856272	0.0270344	33		0.0581582	0.919043					0.01455	0.847609	0.03498	30		0.0581582	0.919168					0.007275	0.717507	0.0288199	37		0.0581582
0.014575	0.842112	0.0318769	37		0.0582583	0.921715					0.014575	0.839259	0.031881	33		0.0582583	0.917818					0.014575	0.85913	0.0299518	33		0.0582583	0.919043					0.014575	0.849439	0.0333768	30		0.0582583	0.919169					0.007288	0.718335	0.0286858	37		0.0582583
0.0146	0.842522	0.0333357	37		0.0583584	0.921716					0.0146	0.84542	0.0357529	33		0.0583584	0.917819					0.0146	0.861519	0.0310062	33		0.0583584	0.919044					0.0146	0.853983	0.0336255	30		0.0583584	0.919169					0.0073	0.719559	0.0295599	37		0.0583584
0.014625	0.842941	0.0313015	37		0.0584585	0.921718					0.014625	0.848215	0.035805	33		0.0584585	0.91782					0.014625	0.860987	0.0300458	33		0.0584585	0.919044					0.014625	0.857796	0.033832	30		0.0584585	0.919169					0.007313	0.720851	0.0302928	37		0.0584585
0.01465	0.845171	0.0289493	37		0.0585586	0.921719					0.01465	0.850523	0.0344391	33		0.0585586	0.917821					0.01465	0.859952	0.0305376	33		0.0585586	0.919045					0.01465	0.858674	0.034875	30		0.0585586	0.91917					0.007325	0.723232	0.030414	37		0.0585586
0.014675	0.847288	0.0305992	37		0.0586587	0.92172					0.014675	0.851855	0.0342067	33		0.0586587	0.917821					0.014675	0.859497	0.0325613	33		0.0586587	0.919045					0.014675	0.860192	0.0354256	30		0.0586587	0.91917					0.007338	0.725865	0.0298614	37		0.0586587
0.0147	0.844533	0.0299413	37		0.0587588	0.921721					0.0147	0.850985	0.0311148	33		0.0587588	0.917822					0.0147	0.861107	0.0317961	33		0.0587588	0.919046					0.0147	0.860666	0.0323291	30		0.0587588	0.919171					0.00735	0.728196	0.0290555	37		0.0587588
0.014725	0.841503	0.0283686	37		0.0588589	0.921722					0.014725	0.850262	0.026935	33		0.0588589	0.917823					0.014725	0.861984	0.0308983	33		0.0588589	0.919046					0.014725	0.859113	0.0294796	30		0.0588589	0.919171					0.007363	0.730529	0.0296551	37		0.0588589
0.01475	0.843044	0.0308664	37		0.058959	0.921724					0.01475	0.848481	0.0268549	33		0.058959	0.917824					0.01475	0.860073	0.0301027	33		0.058959	0.919047					0.01475	0.858759	0.0287755	30		0.058959	0.919172					0.007375	0.731757	0.0313517	37		0.058959
0.014775	0.846333	0.0334868	37		0.0590591	0.921725					0.014775	0.847054	0.0307808	33		0.0590591	0.917824					0.014775	0.855615	0.0276913	33		0.0590591	0.919047					0.014775	0.858513	0.0288422	30		0.0590591	0.919172					0.007388	0.731841	0.0331177	37		0.0590591
0.0148	0.844965	0.0346174	37		0.0591592	0.921726					0.0148	0.847655	0.0348684	33		0.0591592	0.917825					0.0148	0.856738	0.0269191	33		0.0591592	0.919048					0.0148	0.857521	0.0306062	30		0.0591592	0.919173					0.0074	0.732338	0.0346569	37		0.0591592
0.014825	0.841079	0.0361551	37		0.0592593	0.921727					0.014825	0.847532	0.0381229	33		0.0592593	0.917826					0.014825	0.85957	0.0286686	33		0.0592593	0.919048					0.014825	0.854858	0.0330081	30		0.0592593	0.919173					0.007413	0.733275	0.0345835	37		0.0592593
0.01485	0.842493	0.0354836	37		0.0593594	0.921728					0.01485	0.845289	0.0377727	33		0.0593594	0.917826					0.01485	0.86066	0.0290592	33		0.0593594	0.919049					0.01485	0.853221	0.0303917	30		0.0593594	0.919173					0.007425	0.733968	0.033756	37		0.0593594
0.014875	0.84702	0.0345184	37		0.0594595	0.921729					0.014875	0.84579	0.0361503	33		0.0594595	0.917827					0.014875	0.860869	0.0336175	33		0.0594595	0.919049					0.014875	0.854493	0.0282054	30		0.0594595	0.919174					0.007438	0.734484	0.0323549	37		0.0594595
0.0149	0.847673	0.034034	37		0.0595596	0.92173					0.0149	0.847319	0.0362819	33		0.0595596	0.917828					0.0149	0.859295	0.0307502	33		0.0595596	0.91905					0.0149	0.85529	0.0292966	30		0.0595596	0.919174					0.00745	0.734336	0.0313996	37		0.0595596
0.014925	0.846306	0.0325393	37		0.0596597	0.921731					0.014925	0.851708	0.0380804	33		0.0596597	0.917828					0.014925	0.858786	0.0281512	33		0.0596597	0.91905					0.014925	0.858945	0.0279972	30		0.0596597	0.919174					0.007463	0.734587	0.0313479	37		0.0596597
0.01495	0.846358	0.0301676	37		0.0597598	0.921732					0.01495	0.853148	0.0388786	33		0.0597598	0.917829					0.01495	0.861991	0.0288233	33		0.0597598	0.91905					0.01495	0.862857	0.0270345	30		0.0597598	0.919175					0.007475	0.735393	0.0324889	37		0.0597598
0.014975	0.846006	0.0278088	37		0.0598599	0.921733					0.014975	0.853932	0.0381278	33		0.0598599	0.91783					0.014975	0.865098	0.0321268	33		0.0598599	0.919051					0.014975	0.862345	0.028773	30		0.0598599	0.919175					0.007488	0.735657	0.0334258	37		0.0598599
0.015	0.845574	0.0267679	37		0.05996	0.921734					0.015	0.855968	0.0380422	33		0.05996	0.91783					0.015	0.867395	0.0348372	33		0.05996	0.919051					0.015	0.862393	0.0337877	30		0.05996	0.919176					0.0075	0.735765	0.0338182	37		0.05996
0.015025	0.848295	0.0249986	37		0.0600601	0.921735					0.015025	0.855455	0.0358048	33		0.0600601	0.917831					0.015025	0.869197	0.0368164	33		0.0600601	0.919052					0.015025	0.860286	0.0345665	30		0.0600601	0.919176					0.007513	0.73513	0.0332103	37		0.0600601
0.01505	0.850549	0.0226031	37		0.0601602	0.921736					0.01505	0.855559	0.0334439	33		0.0601602	0.917832					0.01505	0.867734	0.0370098	33		0.0601602	0.919052					0.01505	0.859202	0.0339325	30		0.0601602	0.919176					0.007525	0.734584	0.031825	37		0.0601602
0.015075	0.850416	0.0259639	37		0.0602603	0.921737					0.015075	0.851725	0.0307016	33		0.0602603	0.917832					0.015075	0.865126	0.0353972	33		0.0602603	0.919052					0.015075	0.858723	0.0327456	30		0.0602603	0.919177					0.007538	0.73515	0.030305	37		0.0602603
0.0151	0.84918	0.0296117	37		0.0603604	0.921738					0.0151	0.849938	0.028919	33		0.0603604	0.917833					0.0151	0.861377	0.0354827	33		0.0603604	0.919053					0.0151	0.858774	0.0283779	30		0.0603604	0.919177					0.00755	0.7352	0.0292773	37		0.0603604
0.015125	0.847351	0.0311041	37		0.0604605	0.921739					0.015125	0.850276	0.0299284	33		0.0604605	0.917833					0.015125	0.861318	0.0358357	33		0.0604605	0.919053					0.015125	0.861875	0.0268985	30		0.0604605	0.919177					0.007563	0.734806	0.0276965	37		0.0604605
0.01515	0.846593	0.033414	37		0.0605606	0.92174					0.01515	0.850785	0.0301329	33		0.0605606	0.917834					0.01515	0.861033	0.0344225	33		0.0605606	0.919054					0.01515	0.864901	0.0299465	30		0.0605606	0.919178					0.007575	0.734177	0.0257383	37		0.0605606
0.015175	0.846696	0.0363685	37		0.0606607	0.921741					0.015175	0.854254	0.0288081	33		0.0606607	0.917834					0.015175	0.85993	0.0344916	33		0.0606607	0.919054					0.015175	0.866896	0.0308377	30		0.0606607	0.919178					0.007588	0.734589	0.0249667	37		0.0606607
0.0152	0.847417	0.0358821	37		0.0607608	0.921742					0.0152	0.858356	0.027976	33		0.0607608	0.917835					0.0152	0.858949	0.036177	33		0.0607608	0.919054					0.0152	0.868941	0.0310645	30		0.0607608	0.919178					0.0076	0.736192	0.0255092	37		0.0607608
0.015225	0.846928	0.0304276	37		0.0608609	0.921743					0.015225	0.860122	0.0300044	33		0.0608609	0.917835					0.015225	0.859142	0.0358376	33		0.0608609	0.919055					0.015225	0.873752	0.030371	30		0.0608609	0.919178					0.007613	0.737292	0.0262383	37		0.0608609
0.01525	0.845829	0.0255815	37		0.060961	0.921743					0.01525	0.859616	0.0300965	33		0.060961	0.917836					0.01525	0.860971	0.0353376	33		0.060961	0.919055					0.01525	0.874519	0.031429	30		0.060961	0.919179					0.007625	0.737743	0.0252514	37		0.060961
0.015275	0.846851	0.0278873	37		0.0610611	0.921744					0.015275	0.86	0.0300288	33		0.0610611	0.917836					0.015275	0.8629	0.0362207	33		0.0610611	0.919055					0.015275	0.871118	0.0291949	30		0.0610611	0.919179					0.007638	0.737971	0.0243373	37		0.0610611
0.0153	0.849125	0.0290965	37		0.0611612	0.921745					0.0153	0.862199	0.0301045	33		0.0611612	0.917837					0.0153	0.863363	0.0346184	33		0.0611612	0.919056					0.0153	0.865944	0.0335851	30		0.0611612	0.919179					0.00765	0.736682	0.0247904	37		0.0611612
0.015325	0.851116	0.0290766	37		0.0612613	0.921746					0.015325	0.862706	0.0321818	33		0.0612613	0.917837					0.015325	0.862619	0.0318671	33		0.0612613	0.919056					0.015325	0.866455	0.0357957	30		0.0612613	0.91918					0.007663	0.735423	0.0269668	37		0.0612613
0.01535	0.850942	0.0288843	37		0.0613614	0.921747					0.01535	0.862397	0.0352936	33		0.0613614	0.917838					0.01535	0.863849	0.0299652	33		0.0613614	0.919056					0.01535	0.867668	0.0307827	30		0.0613614	0.91918					0.007675	0.734346	0.0279555	37		0.0613614
0.015375	0.850213	0.0288096	37		0.0614615	0.921747					0.015375	0.860171	0.0348944	33		0.0614615	0.917838					0.015375	0.864814	0.0280079	33		0.0614615	0.919057					0.015375	0.867205	0.0306771	30		0.0614615	0.91918					0.007688	0.733283	0.0289528	37		0.0614615
0.0154	0.849282	0.0280909	37		0.0615616	0.921748					0.0154	0.857668	0.0338297	33		0.0615616	0.917839					0.0154	0.862714	0.0280182	33		0.0615616	0.919057					0.0154	0.864912	0.0296227	30		0.0615616	0.91918					0.0077	0.732827	0.0296876	37		0.0615616
0.015425	0.846556	0.0316902	37		0.0616617	0.921749					0.015425	0.855655	0.0343611	33		0.0616617	0.917839					0.015425	0.860897	0.0279316	33		0.0616617	0.919057					0.015425	0.866654	0.029032	30		0.0616617	0.919181					0.007713	0.73326	0.0303667	37		0.0616617
0.01545	0.845237	0.0362565	37		0.0617618	0.92175					0.01545	0.853479	0.0356351	33		0.0617618	0.91784					0.01545	0.859661	0.0314425	33		0.0617618	0.919057					0.01545	0.86767	0.0317691	30		0.0617618	0.919181					0.007725	0.733586	0.0312572	37		0.0617618
0.015475	0.846768	0.0377755	37		0.0618619	0.92175					0.015475	0.850241	0.0349982	33		0.0618619	0.91784					0.015475	0.859409	0.0345624	33		0.0618619	0.919058					0.015475	0.868508	0.0319561	30		0.0618619	0.919181					0.007738	0.734204	0.032182	37		0.0618619
0.0155	0.849779	0.0373059	37		0.061962	0.921751					0.0155	0.85085	0.033739	33		0.061962	0.917841					0.0155	0.861615	0.0340956	33		0.061962	0.919058					0.0155	0.86645	0.0328307	30		0.061962	0.919181					0.00775	0.734117	0.0328205	37		0.061962
0.015525	0.852391	0.033356	37		0.0620621	0.921752					0.015525	0.85384	0.0312578	33		0.0620621	0.917841					0.015525	0.863468	0.0353232	33		0.0620621	0.919058					0.015525	0.865595	0.0329213	30		0.0620621	0.919182					0.007763	0.733753	0.0333649	37		0.0620621
0.01555	0.854178	0.0341587	37		0.0621622	0.921753					0.01555	0.856805	0.0316124	33		0.0621622	0.917842					0.01555	0.864644	0.0369313	33		0.0621622	0.919059					0.01555	0.865736	0.0302442	30		0.0621622	0.919182					0.007775	0.733208	0.0335733	37		0.0621622
0.015575	0.855009	0.0355638	37		0.0622623	0.921753					0.015575	0.856391	0.0326098	33		0.0622623	0.917842					0.015575	0.862906	0.0378076	33		0.0622623	0.919059					0.015575	0.865569	0.0271286	30		0.0622623	0.919182					0.007788	0.733614	0.0337395	37		0.0622623
0.0156	0.855108	0.0337559	37		0.0623624	0.921754					0.0156	0.854441	0.0357324	33		0.0623624	0.917842					0.0156	0.859166	0.0398834	33		0.0623624	0.919059					0.0156	0.867943	0.0294415	30		0.0623624	0.919182					0.0078	0.735175	0.0320248	37		0.0623624
0.015625	0.855381	0.0285853	37		0.0624625	0.921755					0.015625	0.855857	0.0350295	33		0.0624625	0.917843					0.015625	0.858275	0.0398198	33		0.0624625	0.919059					0.015625	0.865953	0.0326272	30		0.0624625	0.919183					0.007813	0.737071	0.0289988	37		0.0624625
0.01565	0.854689	0.0251784	37		0.0625626	0.921755					0.01565	0.854416	0.0360921	33		0.0625626	0.917843					0.01565	0.859644	0.0380907	33		0.0625626	0.91906					0.01565	0.862236	0.0327738	30		0.0625626	0.919183					0.007825	0.739159	0.027608	37		0.0625626
0.015675	0.855956	0.0237887	37		0.0626627	0.921756					0.015675	0.849438	0.0344315	33		0.0626627	0.917844					0.015675	0.861495	0.0364378	33		0.0626627	0.91906					0.015675	0.862348	0.0349241	30		0.0626627	0.919183					0.007838	0.742122	0.0278653	37		0.0626627
0.0157	0.857337	0.0244968	37		0.0627628	0.921757					0.0157	0.8485	0.0363143	33		0.0627628	0.917844					0.0157	0.861681	0.0369417	33		0.0627628	0.91906					0.0157	0.863241	0.0356235	30		0.0627628	0.919183					0.00785	0.74455	0.0290672	37		0.0627628
0.015725	0.852457	0.0267403	37		0.0628629	0.921757					0.015725	0.850599	0.0348062	33		0.0628629	0.917844					0.015725	0.866	0.0352772	33		0.0628629	0.91906					0.015725	0.86352	0.0329858	30		0.0628629	0.919184					0.007863	0.745292	0.0281237	37		0.0628629
0.01575	0.850017	0.0291074	37		0.062963	0.921758					0.01575	0.85348	0.0336043	33		0.062963	0.917845					0.01575	0.870735	0.0320845	33		0.062963	0.919061					0.01575	0.86476	0.032186	30		0.062963	0.919184					0.007875	0.74494	0.0271233	37		0.062963
0.015775	0.849137	0.028816	37		0.0630631	0.921758					0.015775	0.854947	0.0356474	33		0.0630631	0.917845					0.015775	0.870102	0.0302323	33		0.0630631	0.919061					0.015775	0.865597	0.0285345	30		0.0630631	0.919184					0.007888	0.745034	0.026413	37		0.0630631
0.0158	0.849215	0.0292431	37		0.0631632	0.921759					0.0158	0.858859	0.0383835	33		0.0631632	0.917846					0.0158	0.866243	0.030489	33		0.0631632	0.919061					0.0158	0.867465	0.0267237	30		0.0631632	0.919184					0.0079	0.744897	0.0259312	37		0.0631632
0.015825	0.853793	0.0293954	37		0.0632633	0.92176					0.015825	0.860753	0.0381713	33		0.0632633	0.917846					0.015825	0.866008	0.0327482	33		0.0632633	0.919061					0.015825	0.871099	0.0278346	30		0.0632633	0.919184					0.007913	0.744842	0.025338	37		0.0632633
0.01585	0.854418	0.0312308	37		0.0633634	0.92176					0.01585	0.861494	0.0363246	33		0.0633634	0.917846					0.01585	0.868809	0.0331177	33		0.0633634	0.919061					0.01585	0.873686	0.028189	30		0.0633634	0.919185					0.007925	0.744718	0.0252749	37		0.0633634
0.015875	0.854656	0.0303949	37		0.0634635	0.921761					0.015875	0.864208	0.0316989	33		0.0634635	0.917847					0.015875	0.870542	0.0321971	33		0.0634635	0.919062					0.015875	0.875353	0.0270386	30		0.0634635	0.919185					0.007938	0.744092	0.0257444	37		0.0634635
0.0159	0.855554	0.0288192	37		0.0635636	0.921761					0.0159	0.865305	0.0277781	33		0.0635636	0.917847					0.0159	0.873654	0.0319323	33		0.0635636	0.919062					0.0159	0.876109	0.0287348	30		0.0635636	0.919185					0.00795	0.743549	0.0257479	37		0.0635636
0.015925	0.852698	0.0291757	37		0.0636637	0.921762					0.015925	0.866992	0.0272049	33		0.0636637	0.917847					0.015925	0.876478	0.0338524	33		0.0636637	0.919062					0.015925	0.873387	0.034418	30		0.0636637	0.919185					0.007963	0.743729	0.0262046	37		0.0636637
0.01595	0.851249	0.0313331	37		0.0637638	0.921762					0.01595	0.866163	0.0304084	33		0.0637638	0.917848					0.01595	0.874086	0.0344971	33		0.0637638	0.919062					0.01595	0.869775	0.0389226	30		0.0637638	0.919185					0.007975	0.743761	0.0262028	37		0.0637638
0.015975	0.853543	0.0301863	37		0.0638639	0.921763					0.015975	0.864721	0.031452	33		0.0638639	0.917848					0.015975	0.870036	0.0326407	33		0.0638639	0.919063					0.015975	0.867886	0.0389991	30		0.0638639	0.919185					0.007988	0.74311	0.0266589	37		0.0638639
0.016	0.854865	0.0327482	37		0.063964	0.921763					0.016	0.863742	0.0327764	33		0.063964	0.917848					0.016	0.868225	0.0335179	33		0.063964	0.919063					0.016	0.8658	0.0385798	30		0.063964	0.919186					0.008	0.743089	0.0286836	37		0.063964
0.016025	0.85462	0.0334207	37		0.0640641	0.921764					0.016025	0.862108	0.0330277	33		0.0640641	0.917849					0.016025	0.868392	0.0340678	33		0.0640641	0.919063					0.016025	0.866775	0.0396804	30		0.0640641	0.919186					0.008013	0.745246	0.0301597	37		0.0640641
0.01605	0.857813	0.0309641	37		0.0641642	0.921764					0.01605	0.86251	0.0315303	33		0.0641642	0.917849					0.01605	0.870395	0.0357875	33		0.0641642	0.919063					0.01605	0.868828	0.0396889	30		0.0641642	0.919186					0.008025	0.746926	0.0299641	37		0.0641642
0.016075	0.86003	0.0289732	37		0.0642643	0.921765					0.016075	0.86542	0.0342385	33		0.0642643	0.917849					0.016075	0.87294	0.0371112	33		0.0642643	0.919063					0.016075	0.869419	0.0370493	30		0.0642643	0.919186					0.008038	0.748364	0.0287112	37		0.0642643
0.0161	0.86061	0.0308479	37		0.0643644	0.921765					0.0161	0.864148	0.0318398	33		0.0643644	0.917849					0.0161	0.877694	0.0345156	33		0.0643644	0.919064					0.0161	0.870007	0.0336358	30		0.0643644	0.919186					0.00805	0.749816	0.0279397	37		0.0643644
0.016125	0.862118	0.0322149	37		0.0644645	0.921766					0.016125	0.861631	0.0295293	33		0.0644645	0.91785					0.016125	0.881834	0.0314859	33		0.0644645	0.919064					0.016125	0.871104	0.0321917	30		0.0644645	0.919186					0.008063	0.750384	0.0281392	37		0.0644645
0.01615	0.85977	0.0315726	37		0.0645646	0.921766					0.01615	0.859701	0.0271657	33		0.0645646	0.91785					0.01615	0.882912	0.0312298	33		0.0645646	0.919064					0.01615	0.872388	0.0326812	30		0.0645646	0.919187					0.008075	0.750638	0.0292135	37		0.0645646
0.016175	0.856951	0.0323282	37		0.0646647	0.921767					0.016175	0.858591	0.0277313	33		0.0646647	0.91785					0.016175	0.877776	0.0313183	33		0.0646647	0.919064					0.016175	0.870207	0.0307155	30		0.0646647	0.919187					0.008088	0.750746	0.029851	37		0.0646647
0.0162	0.856366	0.0345734	37		0.0647648	0.921767					0.0162	0.860245	0.0343605	33		0.0647648	0.917851					0.0162	0.869349	0.0348087	33		0.0647648	0.919064					0.0162	0.868725	0.0294102	30		0.0647648	0.919187					0.0081	0.750947	0.0306766	37		0.0647648
0.016225	0.856327	0.0362891	37		0.0648649	0.921768					0.016225	0.860845	0.0347646	33		0.0648649	0.917851					0.016225	0.865787	0.0366346	33		0.0648649	0.919064					0.016225	0.868186	0.0277509	30		0.0648649	0.919187					0.008113	0.751263	0.0312981	37		0.0648649
0.01625	0.856477	0.0380878	37		0.064965	0.921768					0.01625	0.85845	0.0346513	33		0.064965	0.917851					0.01625	0.865174	0.0362312	33		0.064965	0.919065					0.01625	0.868462	0.031025	30		0.064965	0.919187					0.008125	0.751296	0.0310714	37		0.064965
0.016275	0.855192	0.0362145	37		0.0650651	0.921769					0.016275	0.854543	0.0368983	33		0.0650651	0.917851					0.016275	0.863731	0.0334848	33		0.0650651	0.919065					0.016275	0.868882	0.032319	30		0.0650651	0.919187					0.008138	0.750505	0.0306551	37		0.0650651
0.0163	0.855431	0.0335417	37		0.0651652	0.921769					0.0163	0.854837	0.0370863	33		0.0651652	0.917852					0.0163	0.864493	0.0292371	33		0.0651652	0.919065					0.0163	0.869883	0.0329853	30		0.0651652	0.919188					0.00815	0.749776	0.0306323	37		0.0651652
0.016325	0.856586	0.0342091	37		0.0652653	0.92177					0.016325	0.855734	0.0353885	33		0.0652653	0.917852					0.016325	0.864412	0.0316146	33		0.0652653	0.919065					0.016325	0.86795	0.0355982	30		0.0652653	0.919188					0.008163	0.750932	0.0308242	37		0.0652653
0.01635	0.857803	0.0343668	37		0.0653654	0.92177					0.01635	0.85389	0.0355656	33		0.0653654	0.917852					0.01635	0.867628	0.0354842	33		0.0653654	0.919065					0.01635	0.865451	0.0367093	30		0.0653654	0.919188					0.008175	0.752852	0.0305055	37		0.0653654
0.016375	0.858956	0.0339564	37		0.0654655	0.92177					0.016375	0.855763	0.035436	33		0.0654655	0.917852					0.016375	0.869309	0.0387839	33		0.0654655	0.919065					0.016375	0.864879	0.0365924	30		0.0654655	0.919188					0.008188	0.754136	0.0313792	37		0.0654655
0.0164	0.860578	0.0361612	37		0.0655656	0.921771					0.0164	0.859568	0.0347984	33		0.0655656	0.917853					0.0164	0.870627	0.037883	33		0.0655656	0.919066					0.0164	0.866139	0.033353	30		0.0655656	0.919188					0.0082	0.754967	0.0323422	37		0.0655656
0.016425	0.860599	0.0356787	37		0.0656657	0.921771					0.016425	0.859131	0.0323811	33		0.0656657	0.917853					0.016425	0.871857	0.0375178	33		0.0656657	0.919066					0.016425	0.869612	0.0312257	30		0.0656657	0.919188					0.008213	0.755855	0.031122	37		0.0656657
0.01645	0.863905	0.0345962	37		0.0657658	0.921772					0.01645	0.86042	0.0305967	33		0.0657658	0.917853					0.01645	0.871366	0.0392937	33		0.0657658	0.919066					0.01645	0.873394	0.0313012	30		0.0657658	0.919188					0.008225	0.756633	0.0305906	37		0.0657658
0.016475	0.867682	0.0328908	37		0.0658659	0.921772					0.016475	0.863093	0.0303668	33		0.0658659	0.917853					0.016475	0.870411	0.0408807	33		0.0658659	0.919066					0.016475	0.874646	0.0284766	30		0.0658659	0.919188					0.008238	0.756743	0.0303876	37		0.0658659
0.0165	0.870098	0.0321792	37		0.065966	0.921772					0.0165	0.861563	0.0328334	33		0.065966	0.917854					0.0165	0.869649	0.0408212	33		0.065966	0.919066					0.0165	0.875884	0.0250151	30		0.065966	0.919189					0.00825	0.756936	0.0307509	37		0.065966
0.016525	0.869457	0.0324479	37		0.0660661	0.921773					0.016525	0.862621	0.0358876	33		0.0660661	0.917854					0.016525	0.869908	0.0423978	33		0.0660661	0.919066					0.016525	0.876129	0.0234892	30		0.0660661	0.919189					0.008263	0.757305	0.0305729	37		0.0660661
0.01655	0.868045	0.0312556	37		0.0661662	0.921773					0.01655	0.862021	0.0348684	33		0.0661662	0.917854					0.01655	0.872788	0.0413019	33		0.0661662	0.919066					0.01655	0.875848	0.023187	30		0.0661662	0.919189					0.008275	0.757902	0.0292811	37		0.0661662
0.016575	0.866687	0.0296932	37		0.0662663	0.921774					0.016575	0.86105	0.0358125	33		0.0662663	0.917854					0.016575	0.876501	0.0386579	33		0.0662663	0.919067					0.016575	0.874984	0.0261501	30		0.0662663	0.919189					0.008288	0.758083	0.0280468	37		0.0662663
0.0166	0.865484	0.0302555	37		0.0663664	0.921774					0.0166	0.861574	0.0372076	33		0.0663664	0.917854					0.0166	0.877688	0.0364548	33		0.0663664	0.919067					0.0166	0.873726	0.0321982	30		0.0663664	0.919189					0.0083	0.758166	0.0282621	37		0.0663664
0.016625	0.864728	0.0316932	37		0.0664665	0.921774					0.016625	0.86201	0.037801	33		0.0664665	0.917855					0.016625	0.877391	0.0333354	33		0.0664665	0.919067					0.016625	0.87305	0.0367939	30		0.0664665	0.919189					0.008313	0.75854	0.0295567	37		0.0664665
0.01665	0.86237	0.0339223	37		0.0665666	0.921775					0.01665	0.861704	0.0373477	33		0.0665666	0.917855					0.01665	0.878013	0.0317405	33		0.0665666	0.919067					0.01665	0.872774	0.0400644	30		0.0665666	0.919189					0.008325	0.759199	0.0313591	37		0.0665666
0.016675	0.863204	0.0361177	37		0.0666667	0.921775					0.016675	0.861943	0.0363368	33		0.0666667	0.917855					0.016675	0.879642	0.0345979	33		0.0666667	0.919067					0.016675	0.871025	0.0375797	30		0.0666667	0.919189					0.008338	0.760099	0.0319432	37		0.0666667
0.0167	0.865606	0.0342637	37		0.0667668	0.921775					0.0167	0.863588	0.035114	33		0.0667668	0.917855					0.0167	0.883736	0.0376662	33		0.0667668	0.919067					0.0167	0.869401	0.0327945	30		0.0667668	0.919189					0.00835	0.761031	0.031729	37		0.0667668
0.016725	0.86471	0.0287809	37		0.0668669	0.921776					0.016725	0.865839	0.0342871	33		0.0668669	0.917855					0.016725	0.886415	0.0370932	33		0.0668669	0.919067					0.016725	0.870428	0.0258649	30		0.0668669	0.91919					0.008363	0.761305	0.030601	37		0.0668669
0.01675	0.863129	0.0273665	37		0.066967	0.921776					0.01675	0.8665	0.0339504	33		0.066967	0.917856					0.01675	0.886217	0.0359116	33		0.066967	0.919067					0.01675	0.871132	0.0230203	30		0.066967	0.91919					0.008375	0.762268	0.0298573	37		0.066967
0.016775	0.863857	0.0298944	37		0.0670671	0.921776					0.016775	0.868057	0.0336148	33		0.0670671	0.917856					0.016775	0.884406	0.0335445	33		0.0670671	0.919068					0.016775	0.872425	0.0225369	30		0.0670671	0.91919					0.008388	0.763759	0.0308335	37		0.0670671
0.0168	0.86627	0.0317301	37		0.0671672	0.921777					0.0168	0.871398	0.0341361	33		0.0671672	0.917856					0.0168	0.882162	0.0312814	33		0.0671672	0.919068					0.0168	0.873675	0.0254337	30		0.0671672	0.91919					0.0084	0.765225	0.0314515	37		0.0671672
0.016825	0.867523	0.031334	37		0.0672673	0.921777					0.016825	0.872562	0.0336713	33		0.0672673	0.917856					0.016825	0.881088	0.0282484	33		0.0672673	0.919068					0.016825	0.875109	0.0279804	30		0.0672673	0.91919					0.008413	0.765704	0.0314442	37		0.0672673
0.01685	0.865565	0.0301517	37		0.0673674	0.921777					0.01685	0.870224	0.0334207	33		0.0673674	0.917856					0.01685	0.881229	0.0273989	33		0.0673674	0.919068					0.01685	0.877803	0.0281658	30		0.0673674	0.91919					0.008425	0.765579	0.0306919	37		0.0673674
0.016875	0.862854	0.0302937	37		0.0674675	0.921778					0.016875	0.867359	0.0347262	33		0.0674675	0.917857					0.016875	0.881728	0.0270163	33		0.0674675	0.919068					0.016875	0.878656	0.0285731	30		0.0674675	0.91919					0.008438	0.765314	0.0309767	37		0.0674675
0.0169	0.862093	0.0290308	37		0.0675676	0.921778					0.0169	0.865015	0.0362447	33		0.0675676	0.917857					0.0169	0.881395	0.027254	33		0.0675676	0.919068					0.0169	0.876583	0.0297941	30		0.0675676	0.91919					0.00845	0.766273	0.0329771	37		0.0675676
0.016925	0.861434	0.0288216	37		0.0676677	0.921778					0.016925	0.865766	0.034377	33		0.0676677	0.917857					0.016925	0.876454	0.0272455	33		0.0676677	0.919068					0.016925	0.874425	0.0267272	30		0.0676677	0.91919					0.008463	0.766507	0.0344419	37		0.0676677
0.01695	0.863508	0.0298778	37		0.0677678	0.921778					0.01695	0.869905	0.0300358	33		0.0677678	0.917857					0.01695	0.87153	0.0287241	33		0.0677678	0.919068					0.01695	0.875063	0.0226708	30		0.0677678	0.91919					0.008475	0.765365	0.033495	37		0.0677678
0.016975	0.864796	0.0302146	37		0.0678679	0.921779					0.016975	0.868976	0.0337497	33		0.0678679	0.917857					0.016975	0.87255	0.0301502	33		0.0678679	0.919068					0.016975	0.876489	0.0229251	30		0.0678679	0.919191					0.008488	0.763619	0.0312384	37		0.0678679
0.017	0.867188	0.0294892	37		0.067968	0.921779					0.017	0.868104	0.0359515	33		0.067968	0.917857					0.017	0.87572	0.0285023	33		0.067968	0.919068					0.017	0.874004	0.0270392	30		0.067968	0.919191					0.0085	0.760916	0.0296897	37		0.067968
0.017025	0.866449	0.0311106	37		0.0680681	0.921779					0.017025	0.870664	0.0359743	33		0.0680681	0.917858					0.017025	0.877227	0.0253504	33		0.0680681	0.919069					0.017025	0.87152	0.0290645	30		0.0680681	0.919191					0.008513	0.759391	0.0284036	37		0.0680681
0.01705	0.864671	0.0322479	37		0.0681682	0.92178					0.01705	0.869587	0.0347699	33		0.0681682	0.917858					0.01705	0.880185	0.0253286	33		0.0681682	0.919069					0.01705	0.872562	0.0295871	30		0.0681682	0.919191					0.008525	0.758973	0.0285909	37		0.0681682
0.017075	0.862082	0.0307757	37		0.0682683	0.92178					0.017075	0.867863	0.0337108	33		0.0682683	0.917858					0.017075	0.882047	0.0269109	33		0.0682683	0.919069					0.017075	0.877625	0.0301825	30		0.0682683	0.919191					0.008538	0.759545	0.0302235	37		0.0682683
0.0171	0.862399	0.0321123	37		0.0683684	0.92178					0.0171	0.868586	0.0326159	33		0.0683684	0.917858					0.0171	0.884399	0.0256665	33		0.0683684	0.919069					0.0171	0.879063	0.0306759	30		0.0683684	0.919191					0.00855	0.760274	0.0326059	37		0.0683684
0.017125	0.862584	0.0303882	37		0.0684685	0.92178					0.017125	0.870417	0.0316442	33		0.0684685	0.917858					0.017125	0.883625	0.0265767	33		0.0684685	0.919069					0.017125	0.87684	0.0294559	30		0.0684685	0.919191					0.008563	0.762785	0.0333088	37		0.0684685
0.01715	0.860599	0.029455	37		0.0685686	0.921781					0.01715	0.870494	0.0346521	33		0.0685686	0.917858					0.01715	0.879106	0.029123	33		0.0685686	0.919069					0.01715	0.874874	0.0269685	30		0.0685686	0.919191					0.008575	0.765136	0.0323901	37		0.0685686
0.017175	0.861091	0.0295043	37		0.0686687	0.921781					0.017175	0.866981	0.0367951	33		0.0686687	0.917858					0.017175	0.873315	0.0312989	33		0.0686687	0.919069					0.017175	0.875372	0.0272096	30		0.0686687	0.919191					0.008588	0.766839	0.0309883	37		0.0686687
0.0172	0.861762	0.0275404	37		0.0687688	0.921781					0.0172	0.864223	0.0374367	33		0.0687688	0.917859					0.0172	0.869282	0.036123	33		0.0687688	0.919069					0.0172	0.876987	0.0298051	30		0.0687688	0.919191					0.0086	0.767777	0.0297209	37		0.0687688
0.017225	0.862516	0.0263678	37		0.0688689	0.921781					0.017225	0.863314	0.0386438	33		0.0688689	0.917859					0.017225	0.864419	0.0344949	33		0.0688689	0.919069					0.017225	0.877272	0.0324384	30		0.0688689	0.919191					0.008613	0.767806	0.0299374	37		0.0688689
0.01725	0.862049	0.0257651	37		0.068969	0.921782					0.01725	0.864554	0.036343	33		0.068969	0.917859					0.01725	0.863208	0.0335174	33		0.068969	0.919069					0.01725	0.880514	0.0326674	30		0.068969	0.919191					0.008625	0.766992	0.0311496	37		0.068969
0.017275	0.864562	0.0274491	37		0.0690691	0.921782					0.017275	0.866328	0.0361855	33		0.0690691	0.917859					0.017275	0.86885	0.0335374	33		0.0690691	0.919069					0.017275	0.884015	0.0308808	30		0.0690691	0.919191					0.008638	0.766737	0.0314263	37		0.0690691
0.0173	0.868372	0.0306889	37		0.0691692	0.921782					0.0173	0.869515	0.035293	33		0.0691692	0.917859					0.0173	0.873119	0.0335171	33		0.0691692	0.91907					0.0173	0.886769	0.0304886	30		0.0691692	0.919192					0.00865	0.767002	0.0318793	37		0.0691692
0.017325	0.870553	0.0329993	37		0.0692693	0.921782					0.017325	0.871648	0.0339751	33		0.0692693	0.917859					0.017325	0.874137	0.0333869	33		0.0692693	0.91907					0.017325	0.885509	0.028346	30		0.0692693	0.919192					0.008663	0.768746	0.0321408	37		0.0692693
0.01735	0.871872	0.0326173	37		0.0693694	0.921782					0.01735	0.872383	0.0322741	33		0.0693694	0.917859					0.01735	0.875615	0.0332578	33		0.0693694	0.91907					0.01735	0.882214	0.0284291	30		0.0693694	0.919192					0.008675	0.770977	0.0308424	37		0.0693694
0.017375	0.872165	0.0318663	37		0.0694695	0.921783					0.017375	0.870017	0.0317381	33		0.0694695	0.91786					0.017375	0.879508	0.0354918	33		0.0694695	0.91907					0.017375	0.87789	0.0314435	30		0.0694695	0.919192					0.008688	0.772111	0.0288179	37		0.0694695
0.0174	0.872097	0.0314242	37		0.0695696	0.921783					0.0174	0.869283	0.0323977	33		0.0695696	0.91786					0.0174	0.880082	0.0365947	33		0.0695696	0.91907					0.0174	0.873782	0.0349129	30		0.0695696	0.919192					0.0087	0.772577	0.0284299	37		0.0695696
0.017425	0.871122	0.0310551	37		0.0696697	0.921783					0.017425	0.868315	0.0316712	33		0.0696697	0.91786					0.017425	0.881279	0.0319861	33		0.0696697	0.91907					0.017425	0.874295	0.0368239	30		0.0696697	0.919192					0.008713	0.772856	0.0295741	37		0.0696697
0.01745	0.869531	0.0309994	37		0.0697698	0.921783					0.01745	0.867217	0.0325256	33		0.0697698	0.91786					0.01745	0.880614	0.0310094	33		0.0697698	0.91907					0.01745	0.876224	0.0374771	30		0.0697698	0.919192					0.008725	0.772976	0.0303024	37		0.0697698
0.017475	0.865833	0.0315046	37		0.0698699	0.921784					0.017475	0.867694	0.0341481	33		0.0698699	0.91786					0.017475	0.877445	0.031405	33		0.0698699	0.91907					0.017475	0.876724	0.0352538	30		0.0698699	0.919192					0.008738	0.773583	0.0318311	37		0.0698699
0.0175	0.864281	0.0323655	37		0.06997	0.921784					0.0175	0.867702	0.0350727	33		0.06997	0.91786					0.0175	0.875579	0.0318474	33		0.06997	0.91907					0.0175	0.874265	0.0336303	30		0.06997	0.919192					0.00875	0.77559	0.034202	37		0.06997
0.017525	0.866692	0.0327669	37		0.0700701	0.921784					0.017525	0.869095	0.0359753	33		0.0700701	0.91786					0.017525	0.873586	0.0299845	33		0.0700701	0.91907					0.017525	0.875	0.0359347	30		0.0700701	0.919192					0.008763	0.777656	0.0359509	37		0.0700701
0.01755	0.870699	0.0326172	37		0.0701702	0.921784					0.01755	0.871602	0.0349857	33		0.0701702	0.91786					0.01755	0.874934	0.0295572	33		0.0701702	0.91907					0.01755	0.879424	0.0374383	30		0.0701702	0.919192					0.008775	0.779	0.0357161	37		0.0701702
0.017575	0.874151	0.0318133	37		0.0702703	0.921784					0.017575	0.874667	0.0328432	33		0.0702703	0.91786					0.017575	0.878901	0.0279576	33		0.0702703	0.91907					0.017575	0.87974	0.037965	30		0.0702703	0.919192					0.008788	0.77818	0.0364062	37		0.0702703
0.0176	0.874542	0.0305375	37		0.0703704	0.921785					0.0176	0.877438	0.0347981	33		0.0703704	0.917861					0.0176	0.882992	0.0254295	33		0.0703704	0.91907					0.0176	0.880121	0.0357004	30		0.0703704	0.919192					0.0088	0.776725	0.0383737	37		0.0703704
0.017625	0.874069	0.0274416	37		0.0704705	0.921785					0.017625	0.881996	0.0351054	33		0.0704705	0.917861					0.017625	0.887132	0.025191	33		0.0704705	0.91907					0.017625	0.885909	0.0326995	30		0.0704705	0.919192					0.008813	0.775851	0.0387211	37		0.0704705
0.01765	0.873938	0.0244081	37		0.0705706	0.921785					0.01765	0.882935	0.0358348	33		0.0705706	0.917861					0.01765	0.888269	0.0252469	33		0.0705706	0.919071					0.01765	0.890077	0.0352784	30		0.0705706	0.919192					0.008825	0.776473	0.0361947	37		0.0705706
0.017675	0.874373	0.0248285	37		0.0706707	0.921785					0.017675	0.882294	0.0339266	33		0.0706707	0.917861					0.017675	0.887988	0.0228424	33		0.0706707	0.919071					0.017675	0.88857	0.0361922	30		0.0706707	0.919192					0.008838	0.777236	0.033663	37		0.0706707
0.0177	0.874183	0.0293649	37		0.0707708	0.921785					0.0177	0.880077	0.0325238	33		0.0707708	0.917861					0.0177	0.885265	0.0254884	33		0.0707708	0.919071					0.0177	0.885263	0.0318301	30		0.0707708	0.919193					0.00885	0.777228	0.032213	37		0.0707708
0.017725	0.871805	0.0313372	37		0.0708709	0.921785					0.017725	0.880155	0.0360777	33		0.0708709	0.917861					0.017725	0.882551	0.0295191	33		0.0708709	0.919071					0.017725	0.882535	0.0293351	30		0.0708709	0.919193					0.008863	0.775956	0.0314289	37		0.0708709
0.01775	0.871058	0.0324673	37		0.070971	0.921786					0.01775	0.879771	0.0361004	33		0.070971	0.917861					0.01775	0.881497	0.0325413	33		0.070971	0.919071					0.01775	0.879916	0.0287683	30		0.070971	0.919193					0.008875	0.775538	0.0306745	37		0.070971
0.017775	0.869404	0.0347607	37		0.0710711	0.921786					0.017775	0.877633	0.0344873	33		0.0710711	0.917861					0.017775	0.8772	0.0355952	33		0.0710711	0.919071					0.017775	0.87972	0.0284481	30		0.0710711	0.919193					0.008888	0.775974	0.0300949	37		0.0710711
0.0178	0.867511	0.0353503	37		0.0711712	0.921786					0.0178	0.874374	0.0355683	33		0.0711712	0.917861					0.0178	0.872156	0.0358158	33		0.0711712	0.919071					0.0178	0.879799	0.0304207	30		0.0711712	0.919193					0.0089	0.776005	0.0311079	37		0.0711712
0.017825	0.868144	0.0367253	37		0.0712713	0.921786					0.017825	0.871438	0.0348726	33		0.0712713	0.917861					0.017825	0.874665	0.0323882	33		0.0712713	0.919071					0.017825	0.878696	0.0314671	30		0.0712713	0.919193					0.008913	0.775206	0.0319877	37		0.0712713
0.01785	0.869955	0.038145	37		0.0713714	0.921786					0.01785	0.8718	0.037683	33		0.0713714	0.917862					0.01785	0.878514	0.0295475	33		0.0713714	0.919071					0.01785	0.878001	0.0301227	30		0.0713714	0.919193					0.008925	0.774127	0.0321152	37		0.0713714
0.017875	0.87187	0.0380016	37		0.0714715	0.921786					0.017875	0.869911	0.0423861	33		0.0714715	0.917862					0.017875	0.881832	0.0310904	33		0.0714715	0.919071					0.017875	0.876411	0.0300065	30		0.0714715	0.919193					0.008938	0.773769	0.0313298	37		0.0714715
0.0179	0.870901	0.0387466	37		0.0715716	0.921787					0.0179	0.869693	0.0434621	33		0.0715716	0.917862					0.0179	0.884953	0.0338789	33		0.0715716	0.919071					0.0179	0.876622	0.0309104	30		0.0715716	0.919193					0.00895	0.775479	0.0328112	37		0.0715716
0.017925	0.871061	0.0377669	37		0.0716717	0.921787					0.017925	0.87219	0.0404323	33		0.0716717	0.917862					0.017925	0.884829	0.0372391	33		0.0716717	0.919071					0.017925	0.880549	0.0337196	30		0.0716717	0.919193					0.008963	0.778349	0.0345685	37		0.0716717
0.01795	0.872797	0.0346452	37		0.0717718	0.921787					0.01795	0.875049	0.0374314	33		0.0717718	0.917862					0.01795	0.882944	0.0360757	33		0.0717718	0.919071					0.01795	0.884105	0.0340889	30		0.0717718	0.919193					0.008975	0.779464	0.0357101	37		0.0717718
0.017975	0.874179	0.0329068	37		0.0718719	0.921787					0.017975	0.878576	0.0356429	33		0.0718719	0.917862					0.017975	0.881725	0.0381735	33		0.0718719	0.919071					0.017975	0.885683	0.0326747	30		0.0718719	0.919193					0.008988	0.779687	0.03444	37		0.0718719
0.018	0.874261	0.0338348	37		0.071972	0.921787					0.018	0.88111	0.0357463	33		0.071972	0.917862					0.018	0.882345	0.03975	33		0.071972	0.919071					0.018	0.88765	0.0315994	30		0.071972	0.919193					0.009	0.779276	0.0354141	37		0.071972
0.018025	0.873473	0.0348087	37		0.0720721	0.921787					0.018025	0.881706	0.0320778	33		0.0720721	0.917862					0.018025	0.88358	0.0371743	33		0.0720721	0.919071					0.018025	0.88594	0.0320974	30		0.0720721	0.919193					0.009013	0.780163	0.0363374	37		0.0720721
0.01805	0.873809	0.034156	37		0.0721722	0.921788					0.01805	0.880064	0.0281782	33		0.0721722	0.917862					0.01805	0.885081	0.0352433	33		0.0721722	0.919071					0.01805	0.882412	0.0341522	30		0.0721722	0.919193					0.009025	0.782841	0.0347267	37		0.0721722
0.018075	0.873784	0.031997	37		0.0722723	0.921788					0.018075	0.879465	0.0294649	33		0.0722723	0.917862					0.018075	0.884961	0.0344923	33		0.0722723	0.919071					0.018075	0.882405	0.0349275	30		0.0722723	0.919193					0.009038	0.785018	0.0324624	37		0.0722723
0.0181	0.875355	0.0292982	37		0.0723724	0.921788					0.0181	0.879172	0.0351579	33		0.0723724	0.917862					0.0181	0.884257	0.0357567	33		0.0723724	0.919072					0.0181	0.884804	0.0345522	30		0.0723724	0.919193					0.00905	0.78633	0.0309377	37		0.0723724
0.018125	0.874512	0.0283	37		0.0724725	0.921788					0.018125	0.879564	0.0391875	33		0.0724725	0.917863					0.018125	0.881999	0.0377192	33		0.0724725	0.919072					0.018125	0.884975	0.0301881	30		0.0724725	0.919193					0.009063	0.786973	0.0303963	37		0.0724725
0.01815	0.87328	0.0300127	37		0.0725726	0.921788					0.01815	0.880516	0.0408163	33		0.0725726	0.917863					0.01815	0.881789	0.0375662	33		0.0725726	0.919072					0.01815	0.883558	0.0299121	30		0.0725726	0.919193					0.009075	0.787352	0.0303619	37		0.0725726
0.018175	0.872208	0.0325475	37		0.0726727	0.921788					0.018175	0.883049	0.041304	33		0.0726727	0.917863					0.018175	0.883666	0.033798	33		0.0726727	0.919072					0.018175	0.881592	0.0311074	30		0.0726727	0.919193					0.009088	0.789082	0.0294559	37		0.0726727
0.0182	0.873405	0.0331836	37		0.0727728	0.921788					0.0182	0.883232	0.0407161	33		0.0727728	0.917863					0.0182	0.886133	0.0309988	33		0.0727728	0.919072					0.0182	0.881928	0.0315335	30		0.0727728	0.919193					0.0091	0.791926	0.0286931	37		0.0727728
0.018225	0.874169	0.0352406	37		0.0728729	0.921788					0.018225	0.881071	0.0414855	33		0.0728729	0.917863					0.018225	0.886491	0.031648	33		0.0728729	0.919072					0.018225	0.884308	0.0300929	30		0.0728729	0.919193					0.009113	0.794523	0.0284836	37		0.0728729
0.01825	0.873891	0.0357631	37		0.072973	0.921789					0.01825	0.880384	0.0413509	33		0.072973	0.917863					0.01825	0.888176	0.0309515	33		0.072973	0.919072					0.01825	0.88841	0.0313892	30		0.072973	0.919193					0.009125	0.796363	0.02898	37		0.072973
0.018275	0.878246	0.036304	37		0.0730731	0.921789					0.018275	0.879558	0.0402203	33		0.0730731	0.917863					0.018275	0.890884	0.0304097	33		0.0730731	0.919072					0.018275	0.88998	0.0335723	30		0.0730731	0.919194					0.009138	0.79651	0.0297406	37		0.0730731
0.0183	0.881103	0.0374684	37		0.0731732	0.921789					0.0183	0.877477	0.0404459	33		0.0731732	0.917863					0.0183	0.892343	0.0299505	33		0.0731732	0.919072					0.0183	0.89107	0.0356385	30		0.0731732	0.919194					0.00915	0.795769	0.0288419	37		0.0731732
0.018325	0.88102	0.0363567	37		0.0732733	0.921789					0.018325	0.878446	0.0422742	33		0.0732733	0.917863					0.018325	0.889585	0.0288848	33		0.0732733	0.919072					0.018325	0.893101	0.0335417	30		0.0732733	0.919194					0.009163	0.792721	0.0285829	37		0.0732733
0.01835	0.881298	0.0315752	37		0.0733734	0.921789					0.01835	0.881824	0.0429787	33		0.0733734	0.917863					0.01835	0.890223	0.0271811	33		0.0733734	0.919072					0.01835	0.892985	0.032018	30		0.0733734	0.919194					0.009175	0.790076	0.0299342	37		0.0733734
0.018375	0.882374	0.0290493	37		0.0734735	0.921789					0.018375	0.88283	0.0410601	33		0.0734735	0.917863					0.018375	0.888491	0.0259263	33		0.0734735	0.919072					0.018375	0.893217	0.03248	30		0.0734735	0.919194					0.009188	0.788914	0.0315405	37		0.0734735
0.0184	0.882454	0.0309542	37		0.0735736	0.921789					0.0184	0.881614	0.0384934	33		0.0735736	0.917863					0.0184	0.887086	0.0273404	33		0.0735736	0.919072					0.0184	0.8943	0.0330784	30		0.0735736	0.919194					0.0092	0.788336	0.0324924	37		0.0735736
0.018425	0.877952	0.0299146	37		0.0736737	0.921789					0.018425	0.877213	0.0368707	33		0.0736737	0.917863					0.018425	0.887181	0.0294529	33		0.0736737	0.919072					0.018425	0.892175	0.0340444	30		0.0736737	0.919194					0.009213	0.788427	0.0333875	37		0.0736737
0.01845	0.873337	0.0277747	37		0.0737738	0.92179					0.01845	0.87553	0.0383864	33		0.0737738	0.917863					0.01845	0.887185	0.0307471	33		0.0737738	0.919072					0.01845	0.891447	0.0347263	30		0.0737738	0.919194					0.009225	0.788752	0.0365109	37		0.0737738
0.018475	0.87335	0.0289249	37		0.0738739	0.92179					0.018475	0.875391	0.0386465	33		0.0738739	0.917863					0.018475	0.886929	0.0311723	33		0.0738739	0.919072					0.018475	0.891683	0.0354925	30		0.0738739	0.919194					0.009238	0.788706	0.0395535	37		0.0738739
0.0185	0.87492	0.0327337	37		0.073974	0.92179					0.0185	0.877549	0.0372214	33		0.073974	0.917864					0.0185	0.887087	0.0286226	33		0.073974	0.919072					0.0185	0.893779	0.0361696	30		0.073974	0.919194					0.00925	0.787975	0.0401343	37		0.073974
0.018525	0.876483	0.0338515	37		0.0740741	0.92179					0.018525	0.881537	0.0350733	33		0.0740741	0.917864					0.018525	0.887328	0.0312026	33		0.0740741	0.919072					0.018525	0.890813	0.0336302	30		0.0740741	0.919194					0.009263	0.787208	0.0382742	37		0.0740741
0.01855	0.875227	0.0345125	37		0.0741742	0.92179					0.01855	0.886294	0.0354118	33		0.0741742	0.917864					0.01855	0.887393	0.0333546	33		0.0741742	0.919072					0.01855	0.889202	0.0314758	30		0.0741742	0.919194					0.009275	0.786805	0.0351061	37		0.0741742
0.018575	0.872789	0.0307979	37		0.0742743	0.92179					0.018575	0.887472	0.0363468	33		0.0742743	0.917864					0.018575	0.88553	0.0309711	33		0.0742743	0.919072					0.018575	0.886771	0.0291482	30		0.0742743	0.919194					0.009288	0.787309	0.0311324	37		0.0742743
0.0186	0.871882	0.0291333	37		0.0743744	0.92179					0.0186	0.886042	0.0382684	33		0.0743744	0.917864					0.0186	0.885511	0.0292465	33		0.0743744	0.919072					0.0186	0.88687	0.0318142	30		0.0743744	0.919194					0.0093	0.787218	0.0276948	37		0.0743744
0.018625	0.873157	0.0336089	37		0.0744745	0.92179					0.018625	0.881404	0.0379241	33		0.0744745	0.917864					0.018625	0.886279	0.0287536	33		0.0744745	0.919072					0.018625	0.889904	0.0317944	30		0.0744745	0.919194					0.009313	0.786202	0.0257808	37		0.0744745
0.01865	0.87473	0.0367342	37		0.0745746	0.92179					0.01865	0.877777	0.0363385	33		0.0745746	0.917864					0.01865	0.886118	0.028975	33		0.0745746	0.919072					0.01865	0.890479	0.0299944	30		0.0745746	0.919194					0.009325	0.785649	0.0258304	37		0.0745746
0.018675	0.87479	0.0366997	37		0.0746747	0.921791					0.018675	0.876882	0.0349704	33		0.0746747	0.917864					0.018675	0.886188	0.0287478	33		0.0746747	0.919072					0.018675	0.887615	0.0273542	30		0.0746747	0.919194					0.009338	0.785682	0.026656	37		0.0746747
0.0187	0.87607	0.0322698	37		0.0747748	0.921791					0.0187	0.876329	0.0328141	33		0.0747748	0.917864					0.0187	0.887143	0.0314521	33		0.0747748	0.919072					0.0187	0.886552	0.0293262	30		0.0747748	0.919194					0.00935	0.786302	0.0282279	37		0.0747748
0.018725	0.875729	0.0331675	37		0.0748749	0.921791					0.018725	0.880061	0.0319192	33		0.0748749	0.917864					0.018725	0.887556	0.0308703	33		0.0748749	0.919072					0.018725	0.885861	0.0325701	30		0.0748749	0.919194					0.009363	0.786364	0.0291786	37		0.0748749
0.01875	0.874983	0.0328281	37		0.074975	0.921791					0.01875	0.881168	0.0333841	33		0.074975	0.917864					0.01875	0.888368	0.032909	33		0.074975	0.919072					0.01875	0.885686	0.0351911	30		0.074975	0.919194					0.009375	0.786322	0.0298605	37		0.074975
0.018775	0.873502	0.0328684	37		0.0750751	0.921791					0.018775	0.882879	0.0343963	33		0.0750751	0.917864					0.018775	0.888285	0.0344308	33		0.0750751	0.919073					0.018775	0.884499	0.0352272	30		0.0750751	0.919194					0.009388	0.786575	0.0301223	37		0.0750751
0.0188	0.873108	0.0319408	37		0.0751752	0.921791					0.0188	0.882272	0.0362521	33		0.0751752	0.917864					0.0188	0.886612	0.034774	33		0.0751752	0.919073					0.0188	0.885927	0.0324651	30		0.0751752	0.919194					0.0094	0.787869	0.0301891	37		0.0751752
0.018825	0.873959	0.0305521	37		0.0752753	0.921791					0.018825	0.883134	0.0374423	33		0.0752753	0.917864					0.018825	0.881594	0.0368297	33		0.0752753	0.919073					0.018825	0.887525	0.0277948	30		0.0752753	0.919194					0.009413	0.789357	0.030536	37		0.0752753
0.01885	0.875353	0.0300192	37		0.0753754	0.921791					0.01885	0.882864	0.0355374	33		0.0753754	0.917864					0.01885	0.879461	0.0365625	33		0.0753754	0.919073					0.01885	0.893089	0.0264351	30		0.0753754	0.919194					0.009425	0.790158	0.0318211	37		0.0753754
0.018875	0.874018	0.0309712	37		0.0754755	0.921791					0.018875	0.884774	0.0336763	33		0.0754755	0.917864					0.018875	0.88454	0.0352874	33		0.0754755	0.919073					0.018875	0.894793	0.0272632	30		0.0754755	0.919194					0.009438	0.791479	0.0320137	37		0.0754755
0.0189	0.872975	0.0337337	37		0.0755756	0.921791					0.0189	0.886175	0.0353601	33		0.0755756	0.917864					0.0189	0.890071	0.0336254	33		0.0755756	0.919073					0.0189	0.89169	0.0287134	30		0.0755756	0.919194					0.00945	0.792289	0.0321596	37		0.0755756
0.018925	0.873581	0.0356766	37		0.0756757	0.921791					0.018925	0.887858	0.0351152	33		0.0756757	0.917864					0.018925	0.891747	0.0337688	33		0.0756757	0.919073					0.018925	0.886736	0.0287856	30		0.0756757	0.919194					0.009463	0.792419	0.0319883	37		0.0756757
0.01895	0.875657	0.0337814	37		0.0757758	0.921791					0.01895	0.888947	0.0347088	33		0.0757758	0.917864					0.01895	0.891443	0.0326027	33		0.0757758	0.919073					0.01895	0.886432	0.0301805	30		0.0757758	0.919194					0.009475	0.793024	0.0309777	37		0.0757758
0.018975	0.878309	0.0290851	37		0.0758759	0.921792					0.018975	0.883924	0.0376933	33		0.0758759	0.917864					0.018975	0.890837	0.0308151	33		0.0758759	0.919073					0.018975	0.887068	0.0295703	30		0.0758759	0.919194					0.009488	0.794922	0.030055	37		0.0758759
0.019	0.880014	0.0275669	37		0.075976	0.921792					0.019	0.878172	0.0384259	33		0.075976	0.917865					0.019	0.891565	0.0331559	33		0.075976	0.919073					0.019	0.885656	0.0286279	30		0.075976	0.919194					0.0095	0.797637	0.0292134	37		0.075976
0.019025	0.881659	0.0277826	37		0.0760761	0.921792					0.019025	0.872372	0.0370175	33		0.0760761	0.917865					0.019025	0.893044	0.0348067	33		0.0760761	0.919073					0.019025	0.885828	0.0289263	30		0.0760761	0.919194					0.009513	0.79985	0.0288756	37		0.0760761
0.01905	0.880984	0.0301924	37		0.0761762	0.921792					0.01905	0.871453	0.0352883	33		0.0761762	0.917865					0.01905	0.891853	0.0319397	33		0.0761762	0.919073					0.01905	0.886623	0.0309817	30		0.0761762	0.919194					0.009525	0.801947	0.0276598	37		0.0761762
0.019075	0.882405	0.0304497	37		0.0762763	0.921792					0.019075	0.877412	0.0334481	33		0.0762763	0.917865					0.019075	0.890615	0.0319983	33		0.0762763	0.919073					0.019075	0.884499	0.0330449	30		0.0762763	0.919194					0.009538	0.80204	0.0259397	37		0.0762763
0.0191	0.883571	0.0299792	37		0.0763764	0.921792					0.0191	0.88652	0.0330905	33		0.0763764	0.917865					0.0191	0.891141	0.0309551	33		0.0763764	0.919073					0.0191	0.882552	0.0334646	30		0.0763764	0.919194					0.00955	0.80129	0.0246145	37		0.0763764
0.019125	0.882513	0.0312337	37		0.0764765	0.921792					0.019125	0.890405	0.0331426	33		0.0764765	0.917865					0.019125	0.889157	0.0305219	33		0.0764765	0.919073					0.019125	0.882344	0.0330347	30		0.0764765	0.919194					0.009563	0.80082	0.0249775	37		0.0764765
0.01915	0.881555	0.032219	37		0.0765766	0.921792					0.01915	0.890962	0.0329432	33		0.0765766	0.917865					0.01915	0.886658	0.0331347	33		0.0765766	0.919073					0.01915	0.882363	0.0315659	30		0.0765766	0.919194					0.009575	0.800623	0.0253102	37		0.0765766
0.019175	0.881613	0.032665	37		0.0766767	0.921792					0.019175	0.889902	0.0336865	33		0.0766767	0.917865					0.019175	0.886894	0.0350227	33		0.0766767	0.919073					0.019175	0.882903	0.0306865	30		0.0766767	0.919194					0.009588	0.800132	0.0262451	37		0.0766767
0.0192	0.883882	0.0318224	37		0.0767768	0.921792					0.0192	0.891187	0.0342743	33		0.0767768	0.917865					0.0192	0.888642	0.0319369	33		0.0767768	0.919073					0.0192	0.885664	0.0312983	30		0.0767768	0.919194					0.0096	0.799617	0.0273129	37		0.0767768
0.019225	0.883772	0.0285598	37		0.0768769	0.921792					0.019225	0.892601	0.0333186	33		0.0768769	0.917865					0.019225	0.889511	0.029704	33		0.0768769	0.919073					0.019225	0.889599	0.03036	30		0.0768769	0.919194					0.009613	0.798988	0.0273653	37		0.0768769
[truncated: 3,231 more rows]
[truncated: 27 more columns]

## Sheet: Fig S11 B
Normalize of 0.75											Normalize of 1.75											Normalize of 2.00											Normalize of 2.25											Normalize of 2.50
[truncated: 4,002 more rows]
[truncated: 59 more columns]

## Sheet: Fig S12 A
Normalize of 2.5											Normalize of 5.0											Normalize of 10.0											Normalize of 15.0											Normalize of 20.0
[truncated: 4,002 more rows]
[truncated: 19 more columns]

[truncated: 2 more sheets: Fig S12 B, Fig S15]
