# Supplementary material for: Molecular switching in transcription through splicing and proline-isomerization regulates stress responses in plants
Source: Nat Commun. 2024 Jan 18;15:592. doi: 10.1038/s41467-024-44859-2 (PMC10796322; doi:10.1038/s41467-024-44859-2)
Supplement: Supplementary file 4 — Source data [file 41467_2024_44859_MOESM4_ESM.zip › SourceData/Figure5_SourceData.xlsx]

## Sheet: E Kinetics
ABS Association
Conc	k_obs	error
2.5	159.3	8.087
2.75	166.2	13.17
3	174.2	9.778
3.25	180	7.446
3.5	193	10.49
3.75	195.4	13.02
4	203	10.76
4.5	217.5	10.94
ABS Dissociation
Conc	k_obs	error
5	71.64	13.08
10	68.45	10.12
15	64.12	7.357
20	62.7	9.005
25	59.48	5.078
30	57.98	5.267
2.5	76.87	14.38
ABS-RIM Association
Conc	k_obs	error
1.75	195.5	14.2
2	200.8	20.87
2.25	216.8	19.92
2.5	226.5	16.75
2.75	244.9	16.09
3	251.6	17.41
3.25	247.7	19.28
3.5	272.8	40.09
7	321.5	25.01
15	384.2	39.27
0.75	101	6.227
10	351.4	22.6
ABS-RIM Dissociation
Conc	k_obs	error	k_obs	error
5	32.68	7.44	7.233	1.717
10	25.39	3.084	6.215	0.8324
15	26.43	2.985	6.436	0.5231
20	25.88	2.93	6.112	0.5689
25	26.24	4.612	6.027	0.5922
30	24.48	1.906	5.906	0.4081

## Sheet: C CEST 15N CSPs
	Two state fits				Three state fits
	Trans		Cis		Trans		Cis
Residue	CSP	SE	CSP	SE	CSP	SE	CSP	SE
236	0.252833	0.0346958
237	1.8472
238	4.75943	0.00831789
239	4.13229	0.012025	4.1843	0.0121398
240	1.38646	0.019994
241	0.61376		0.931394	0.0135602
242	2.96017	0.0136329
243	2.83301		3.69062	0.0126917
244	0.197086	0.0217589	1.07574	0.0136421
245
246			1.1652	0.0159916
247
248	0.268877
249
250	0.131847	0.0122521	0.712398	0.0189259
251	0.406551	0.0145208
252
253	0.168738	0.0109258
254	0.290248	0.0458017
255	1.45109	0.0278291
256	0.740716	0.022041
257	0.21415	0.0097786
258	0.227008	0.0171257
259
260					0.457508		0.16245
261
262					1.15555	0.0838974	1.53515	0.0226135
263					1.19577	0.0323871	2.05911	0.0189783
264					1.00307		2.64343
265					2.49716	0.0174786	3.56381	0.0159944
266
267					0.59769	0.0318715	1.25188	0.0172455
268					1.72296	0.0288987	2.54861	0.0232977
269
270					1.29085		1.07801
271	0.0538889	0.281249
272
273					0.18912	0.0144647	0.980448	0.0117906
274					2.59322	0.0270002	4.84472	0.0220614
275					1.58312	0.0184573	2.53156	0.014745
276	0.286325	0.00930569
