# Supplementary material for: Molecular switching in transcription through splicing and proline-isomerization regulates stress responses in plants
Source: Nat Commun. 2024 Jan 18;15:592. doi: 10.1038/s41467-024-44859-2 (PMC10796322; doi:10.1038/s41467-024-44859-2)
Supplement: Supplementary file 4 — Source data [file 41467_2024_44859_MOESM4_ESM.zip › SourceData/Figure2_SourceData.xlsx]

## Sheet: A MICS
Residue	Shifts	Helix	Extended	Coil
534	5	0.031	0.203	0.651
535	5	0.017	0.229	0.715
536	5	0.021	0.36	0.573
537	3	0.077	0.176	0.624
538	5	0.032	0.061	0.798
539	5	0.101	0.079	0.752
540	5	0.057	0.165	0.687
541	5	0.231	0.147	0.476
542	5	0.03	0.281	0.659
543	4	0.017	0.174	0.767
544	3	0.054	0.06	0.713
545	5	0.026	0.145	0.701
546	5	0.029	0.209	0.644
547	4	0.055	0.074	0.77
548	5	0.138	0.156	0.524
549	5	0.111	0.254	0.466
550	5	0.111	0.096	0.617
551	5	0.134	0.192	0.596
552	5	0.027	0.132	0.645
553	5	0.023	0.096	0.699
554	5	0.014	0.395	0.488
555	5	0.005	0.368	0.291
556	5	0.002	0.833	0.155
557	5	0.002	0.973	0.015
558	5	0.001	0.876	0.081
559	5	0.013	0.493	0.038
560	5	0.002	0.847	0.137
561	5	0.002	0.936	0.046
562	4	0.002	0.803	0.176
563	5	0.001	0.91	0.068
564	5	0.002	0.859	0.133
565	5	0	0.962	0.019
566	3	0	0.926	0.031
567	5	0.001	0.943	0.037
568	5	0	0.772	0.209
569	0	0.007	0.473	0.453
570	0	0.123	0.35	0.401
571	0	0.033	0.229	0.653
572	3	0.058	0.248	0.332
573	5	0.004	0.62	0.326
574	5	0.005	0.804	0.167
575	0	0.087	0.267	0.582
576	0	0.015	0.309	0.541
577	0	0.023	0.476	0.409
578	3	0.095	0.722	0.142
579	5	0.001	0.944	0.027
580	4	0.001	0.804	0.137
581	5	0.011	0.798	0.145
582	5	0	0.89	0.069
583	5	0.026	0.687	0.272
584	5	0.091	0.051	0.214
585	5	0.136	0.126	0.274
586	5	0.049	0.155	0.696
587	5	0.024	0.153	0.681
588	5	0.246	0.032	0.379
589	5	0.509	0.021	0.278
590	5	0.514	0.009	0.198
591	5	0.196	0.08	0.653
592	5	0.018	0.048	0.22
593	5	0.108	0.024	0.567
594	5	0.027	0.298	0.526
595	0	0.027	0.123	0.838
596	3	0.005	0.023	0.091
597	5	0.002	0.608	0.36
598	5	0.001	0.881	0.116
599	5	0.004	0.933	0.037
600	5	0.005	0.934	0.037
601	5	0.003	0.411	0.056
602	5	0.017	0.96	0.016
603	5	0.004	0.841	0.15
604	5	0.011	0.748	0.176
605	5	0.067	0.159	0.315
606	4	0.804	0.015	0.079
607	5	0.925	0.002	0.01
608	5	0.928	0.004	0.009
609	5	0.862	0.006	0.085
610	5	0.165	0.025	0.617
611	5	0.069	0.052	0.734
612	5	0.543	0.023	0.161
613	4	0.541	0.008	0.333
614	5	0.426	0.037	0.446
615	5	0.209	0.073	0.483
616	4	0.135	0.026	0.622
617	5	0.109	0.06	0.618
618	5	0.001	0.276	0.657
619	5	0.002	0.611	0.315
620	5	0	0.854	0.141
621	5	0.006	0.856	0.123
622	5	0.002	0.98	0.005
623	5	0.005	0.845	0.125
624	5	0.001	0.961	0.022
625	5	0.003	0.919	0.067
626	5	0.008	0.357	0.102
627	5	0.015	0.618	0.337
628	0	0.022	0.314	0.511
629	0	0.246	0.175	0.335
630	0	0.323	0.024	0.092
631	2	0.931	0.002	0.023
632	5	0.95	0.001	0.012
633	4	0.912	0.002	0.025
634	4	0.895	0.003	0.022
635	4	0.87	0.01	0.029
636	5	0.929	0.012	0.014
637	5	0.85	0.003	0.061
638	5	0.106	0.022	0.326
639	5	0.036	0.106	0.734
640	5	0.094	0.759	0.096
641	5	0.001	0.908	0.064
642	5	0.002	0.907	0.019
643	5	0.01	0.85	0.129
644	5	0.006	0.872	0.105
645	4	0.002	0.577	0.413
646	0	0.121	0.141	0.707
647	3	0.014	0.015	0.097
648	5	0.009	0.041	0.125
649	5	0.002	0.778	0.185
650	5	0.002	0.958	0.02
651	5	0.002	0.854	0.129
652	5	0.005	0.86	0.123
653	5	0.003	0.848	0.135
654	5	0.003	0.961	0.021
655	5	0.003	0.898	0.049
656	5	0.003	0.379	0.567
657	5	0.012	0.322	0.429
658	5	0.045	0.293	0.512
659	5	0.03	0.106	0.325
660	3	0.016	0.156	0.702
661	5	0.001	0.753	0.209
662	5	0.005	0.848	0.124
663	5	0.004	0.834	0.124
664	4	0	0.933	0.014
665	5	0.001	0.97	0.017
666	5	0	0.838	0.145
667	5	0.009	0.546	0.394
668	3	0.011	0.209	0.668
669	4	0.006	0.039	0.789
670	5	0.005	0.051	0.881
671	5	0.028	0.573	0.365
672	5	0.018	0.625	0.236
673	5	0.021	0.21	0.711
674	5	0.01	0.195	0.753
675	5	0.007	0.22	0.768
676	3	0.095	0.274	0.526
677	5	0.131	0.313	0.464
678	5	0.112	0.141	0.739
679	3	0.164	0.41	0.423

## Sheet: C Relaxation
Residue	HetNOE	Error		Residue	R2/R1	Error		Residue	RMSF (nm)	RMSF (Å)
534	-1.01017	0.0887939		534	2.4073	1.52021		548	1.3316	13.316
535	-0.732283	0.0715679		535	2.45383	0.952183		549	1.0855	10.855
536	-0.578973	0.0496028		536	3.4446	0.887099		550	0.8973	8.973
537	-0.42257	0.0620669		538	3.05873	0.692199		551	0.746	7.46
538				539	2.71129	1.00952		552	0.634	6.34
539	0.00911715	0.00721086		540	2.64736	0.635826		553	0.4377	4.377
540	0.0412467	0.0467142		541	2.47439	0.587375		554	0.2693	2.693
541	0.0384	0.01099		542	2.75127	0.746027		555	0.2042	2.042
542	-0.04066	0.021127		543	2.45318	0.620444		556	0.1616	1.616
543	0.0203	0.028119		545	2.65705	0.81138		557	0.1586	1.586
544				546	3.07725	0.971559		558	0.1408	1.408
545	-0.02208	0.20708		547	3.26336	0.874073		559	0.1247	1.247
546	-0.101633	0.16284		548	2.83663	0.709729		560	0.1196	1.196
547	0.01133	0.0849384		549	2.91994	0.750588		561	0.1295	1.295
548	-8e-05	0.0192467		550	2.68222	0.716398		562	0.1296	1.296
549	0.0481133	0.0192633		551	3.03481	0.851095		563	0.1249	1.249
550	0.07455	0.10232		553	3.63689	1.06042		564	0.1075	1.075
551	0.163927	0.0284346		554	3.96655	1.0057		565	0.1199	1.199
552	-0.220917	0.171802		555	4.78879	1.11652		566	0.1328	1.328
553	0.210897	0.17252		556	11.0171	1.11538		567	0.1844	1.844
554	0.205663	0.145307		557	13.6058	1.11028		568	0.2457	2.457
555	0.419567	0.0301462		558	14.2254	1.07887		569	0.3341	3.341
556	0.653373	0.0938081		559	13.3312	1.0547		570	0.3316	3.316
557	0.868767	0.137661		560	12.5697	0.727186		571	0.2798	2.798
558	0.791283	0.0362871		561	11.8839	0.63665		572	0.2028	2.028
559	0.837903	0.0232687		562	14.3146	1.02376		573	0.1579	1.579
560	0.8392	0.0283354		563	11.7384	1.01975		574	0.1366	1.366
561	0.82224	0.0342833		564	13.218	0.745258		575	0.1132	1.132
562	0.82492	0.0453903		565	18.5999	1.06296		576	0.1146	1.146
563	0.88272	0.08012		566	13.6947	0.931915		577	0.1249	1.249
564	0.88017	0.218952		567	10.5715	1.09465		578	0.1089	1.089
565	0.87183	0.149289		568	13.504	1.29574		579	0.1165	1.165
566	0.80061	0.0393098		570	26.4606	5.13744		580	0.0995	0.995
567	0.65049	0.0502698		571	8.65937	0.71544		581	0.1128	1.128
568	0.60914	0.0170539		573	11.7289	0.643435		582	0.1219	1.219
569				574	15.8146	1.58095		583	0.1552	1.552
570	0.545877	0.0523203		575	32.6517	4.73535		584	0.1761	1.761
571	0.539523	0.0219414		576				585	0.1792	1.792
572				577	47.3224	71.5438		586	0.1535	1.535
573	0.636377	0.0151008		578	54.6644	13.7973		587	0.1567	1.567
574	0.75978	0.0342551		579	19.7223	1.15045		588	0.1586	1.586
575	0.92079667*	0.34147922*		580	12.6475	0.79455		589	0.1449	1.449
576	0.56538333*	1.69893432*		581	13.2556	0.815018		590	0.1396	1.396
577	2.78677*	0.37990162*		582	12.2956	0.994314		591	0.1206	1.206
578	0.51030667*	0.4666833*		583	14.2028	1.43538		592	0.1779	1.779
579	0.759227	0.0989247		584	12.8069	1.36216		593	0.1786	1.786
580	0.793623	0.0130812		585	11.5772	2.312		594	0.1331	1.331
581	0.81087	0.0667032		586	10.5168	1.34326		595	0.1489	1.489
582	0.794283	0.029624		587	10.2842	1.21739		596	0.1482	1.482
583	0.819583	0.0371068		588	8.21408	1.1644		597	0.1333	1.333
584	0.765487	0.0351513		589	7.86263	1.23216		598	0.1114	1.114
585	0.71415	0.0465928		590	15.2486	1.64716		599	0.1197	1.197
586	0.747267	0.038115		591	14.4995	0.883412		600	0.1119	1.119
587	0.702823	0.0246787		592	11.6772	0.748067		601	0.1439	1.439
588	0.71382	0.0245142		593	11.0412	1.19116		602	0.1476	1.476
589	0.664173	0.0465067		594	13.6946	1.0331		603	0.1358	1.358
590	0.808703	0.0609911		597	12.1572	0.882775		604	0.147	1.47
591	0.83357	0.0162714		598	11.5857	0.56865		605	0.1578	1.578
592	0.80133	0.0567219		599	15.1607	0.828335		606	0.1516	1.516
593	0.815077	0.0855502		600	15.3939	0.825067		607	0.1965	1.965
594	0.799737	0.0375122		601	16.5965	0.803797		608	0.2007	2.007
595				602	13.9897	0.477691		609	0.1802	1.802
596				603	13.67	0.900658		610	0.2199	2.199
597	0.81457	0.0700385		604	14.2712	0.859013		611	0.2669	2.669
598	0.823793	0.0486094		605	13.2012	2.18004		612	0.3104	3.104
599	0.79945	0.101135		606	11.08	0.825067		613	0.3226	3.226
600	0.79934	0.107166		607	11.4471	1.55973		614	0.2971	2.971
601	0.746177	0.0816944		608	10.7026	1.50405		615	0.2983	2.983
602	0.791163	0.0356543		609	11.5291	1.2539		616	0.2767	2.767
603	0.808063	0.0619552		610	11.0695	1.53846		617	0.188	1.88
604	0.8392	0.0431185		611	9.26732	1.40656		618	0.1246	1.246
605	0.762243	0.046818		612	19.7307	3.89768		619	0.1087	1.087
606	0.817963	0.00224063		613	6.99149	1.05697		620	0.1085	1.085
607	0.801333	0.0366468		614	10.8371	0.913156		621	0.0958	0.958
608	0.82203	0.0439645		615	12.4159	0.922928		622	0.1002	1.002
609	0.78562	0.101541		616	15.9949	2.26605		623	0.0939	0.939
610	0.72286	0.0519574		617	9.88958	0.870251		624	0.1141	1.141
611	0.587887	0.0666687		618	10.5895	0.841226		625	0.1137	1.137
612	0.758283	0.18096		619	14.4941	0.707973		626	0.1458	1.458
613	0.62086	0.043969		620	13.7876	0.613957		627	0.147	1.47
614	0.687493	0.0206815		621	14.3823	0.858611		628	0.1327	1.327
615	0.723073	0.0467763		622	11.509	0.807639		629	0.1131	1.131
616	0.697827	0.0846226		623	13.1088	0.684256		630	0.1175	1.175
617	0.638103	0.0190017		624	13.1528	0.624673		631	0.1119	1.119
618	0.556047	0.0254412		625	14.3646	0.935206		632	0.1001	1.001
619	0.81066	0.0501451		626	12.0538	1.10405		633	0.1165	1.165
620	0.733003	0.0499099		627	12.0605	1.33516		634	0.1322	1.322
621	0.80385	0.101825		628	10.5488	1.7527		635	0.1228	1.228
622	0.768187	0.0161958		629	16.2227	2.56595		636	0.1435	1.435
623	0.799873	0.0765233		632	21.7665	1.94994		637	0.1567	1.567
624	0.85802	0.0244514		633	12.143	0.760745		638	0.1532	1.532
625	0.7661	0.0217291		634	12.6925	0.802499		639	0.1503	1.503
626	0.78179	0.0226459		635	13.2337	0.600031		640	0.1271	1.271
627	0.71646	0.0427951		636	12.9919	0.408725		641	0.1067	1.067
628	0.655977	0.0982332		637	13.0762	0.42049		642	0.0995	0.995
629	0.197717	0.0205066		638	19.8697	0.883468		643	0.1115	1.115
630				639	13.1357	0.505201		644	0.1063	1.063
631				640	13.5448	0.510856		645	0.128	1.28
632	0.78916	0.135264		641	15.4931	1.13887		646	0.1342	1.342
633	0.833537	0.00567371		642	15.0927	0.731551		647	0.176	1.76
634	0.858557	0.0502638		643	11.4282	1.23273		648	0.164	1.64
635	0.795667	0.0375901		644	14.3906	0.606018		649	0.1294	1.294
636	0.82588	0.0657525		645	13.8493	0.715184		650	0.1142	1.142
637	0.753787	0.0444047		646	14.6632	0.788295		651	0.0911	0.911
638	0.753113	0.0731043		648	19.3264	3.10946		652	0.0962	0.962
639	0.75679	0.0147952		649	12.7387	1.22065		653	0.084	0.84
640	0.800097	0.0530378		650	13.2131	1.03337		654	0.0959	0.959
641	0.744557	0.0333325		651	15.9787	0.839512		655	0.1018	1.018
642	0.87315	0.0593791		652	15.0262	0.771465		656	0.1343	1.343
643	0.786807	0.130916		653	15.365	0.826982		657	0.1883	1.883
644	0.83138	0.0696829		654	14.5946	0.814866		658	0.1852	1.852
645	0.786417	0.0364131		655	16.7051	1.22664		659	0.2	2
646	0.75136	0.0823628		656	12.2785	1.00648		660	0.137	1.37
647				657	10.3473	1.50104		661	0.1206	1.206
648	0.805713	0.0461234		658	10.0121	1.2988		662	0.0929	0.929
649	0.79184	0.0296417		659	13.1884	1.93864		663	0.0954	0.954
650	0.80955	0.0767146		660	14.5976	1.97615		664	0.0907	0.907
651	0.805857	0.0510089		661	12.8752	1.29687		665	0.0979	0.979
652	0.87307	0.0126675		662	15.0351	0.929856		666	0.096	0.96
653	0.786053	0.0665591		663	13.9511	0.720484		667	0.1259	1.259
654	0.80573	0.0325822		664	15.5344	0.624487		668	0.1572	1.572
655	0.845447	0.0819518		665	14.215	0.669654		669	0.1804	1.804
656	0.683757	0.0698173		666	16.7279	0.717369		670	0.3808	3.808
657	0.674877	0.0649564		667	15.1798	1.02257		671	0.3533	3.533
658	0.69437	0.0263015		669	11.4886	0.797778		672	0.221	2.21
659	0.77394	0.0713423		670	9.80914	1.03633		673	0.2893	2.893
660	0.780187	0.161314		671	9.19854	0.804041		674	0.3393	3.393
661	0.781493	0.0633695		672	8.77231	1.04794		675	0.5195	5.195
662	0.819677	0.172906		673	9.20306	0.725624		676	0.6186	6.186
663	0.781603	0.0671317		674	2.3704	0.538614		677	0.6863	6.863
664	0.767223	0.0753154		675	5.08127	0.741925		678	0.8566	8.566
665	0.827107	0.0226142		677	4.29341	0.746721		679	1.0088	10.088
666	0.846	0.0465424		678	2.36319	0.361555		680	1.1654	11.654
667	0.843707	0.128394		680	1.58713	0.102906
668					1.87873	0.213503
669	0.641437	0.0530828
670	0.712907	0.0125875
671	0.59474	0.0316557
672	0.608517	0.0382273
673	0.781933	0.0787011
674	0.747727	0.198195
675	0.42471	0.0221218
676
677	0.323657	0.0262419
678	-0.0670967	0.00923289
679
680	-0.39673	0.0180277
